# Supplementary material for: Enhancing perinatal health patient information through ChatGPT – An accuracy study
Source: PEC Innov. 2025 Feb 10;6:100381. doi: 10.1016/j.pecinn.2025.100381 (PMC11872132; doi:10.1016/j.pecinn.2025.100381)
Supplement: Supplementary material 2 — Tabls S1: Sources for key response elements per topic and per language [file mmc2.xlsx]

## Sheet: English
Domain	Indicator		Recommendations	Key elements	Question adressed to ChatGPT	Chat GPT answer	Author assessment		AP	GF	EG	UW	LP	PdV	EM	HL	Mean	StD	Median	IQR1	IQR3
Medication safety			TIS bumps / Le CRAT						ICC=0,52								3
1	Paracetamol		Paracetamol has been used by pregnant women for many years without any obvious harmful effects on the developing baby. For this reason paracetamol is usually recommended as the first choice of painkiller for pregnant women.Other painkillers, including those sold over the counter without a prescription have not been shown to be any safer than paracetamol; some are not suitable for use during certa…	1.Extensive and reassuring data 2. First choice painkiller 3. Use the lowest possible dose for as long as needed	Is it safe to use paracematol during my pregnancy?	Paracetamol (also known as acetaminophen) is generally considered safe for use during pregnancy, when taken at the recommended dose. It is commonly used to relieve pain and reduce fever, which can occur during pregnancy. However, as with any medication, it's important to follow the recommended dosage and to speak with a healthcare provider before taking any new medication during pregnancy. Studie…			3	3	3	4	3	4	3	4	3.375	0.517549	3	3	4
					Is it dangerous to use paracetamol during my pregnancy?	While paracetamol (also known as acetaminophen) is generally considered safe to use during pregnancy, there is some evidence to suggest that prolonged or excessive use of the drug during pregnancy may increase the risk of certain adverse effects. One potential concern is that paracetamol use during pregnancy may be associated with an increased risk of asthma or other respiratory problems in the c…			3	3	3	4	3	4	3	4	3.375	0.517549	3	3	4
2	Ibuprofen		Use of ibuprofen during pregnancy is not advised unless prescribed by a doctor, especially if you are 30 or more weeks pregnant. Paracetamol is usually recommended to control pain or fever during pregnancy. If paracetamol does not control your pain it is important that you ask your doctor for advice before taking ibuprofen or any other NSAID. Ibuprofen may be prescribed during pregnancy for some …	1.Not advised especially after 30weeks of pregnancy; 2. Paracetamol is first choice painkiller 3. Ask your doctor about ibuprofen use 4. No birth defects 5, If taken after 30 weeks, risks of premature closure of the doctors arteriosus; Persistent pulmonary hypertension of the newborn; Oligohydramnios; 6,Fetal monitoring by a fetal medicine specialist is required if used after 30weeks.	Is it safe to use ibuprofen during my pregnancy?	It is always important to consult with a healthcare professional before taking any medication during pregnancy. However, in general, ibuprofen is not recommended during pregnancy, especially in the third trimester. Ibuprofen belongs to a class of drugs called nonsteroidal anti-inflammatory drugs (NSAIDs), which can increase the risk of complications during pregnancy, such as miscarriage, prematur…			3	4	4	4	3	4	3	4	3.625	0.517549	4	3	4
					Is it dangerous to use ibuprofen during my pregnancy ?	Ibuprofen is generally not recommended during pregnancy, especially during the third trimester, unless specifically prescribed by a healthcare professional. The use of ibuprofen during pregnancy has been associated with an increased risk of complications, such as low birth weight, premature closure of the fetal ductus arteriosus, and delayed onset of labor. Additionally, the use of ibuprofen duri…			3	4	3	3	4	3	3	4	3.375	0.517549	3	3	4
3	Doxylamine		Doxylamine (in association with pyridoxine) is licensed for use in pregnant women. Studies have shown that Doxylamine (in association with pyridoxine) does not cause birth defects in the baby; however other potential effects of this medicine have not been well studied.	1. Licensed for use in pregnant women 2. No birth defects 3. No evidence to asses the risks of other potential adverse effects (miscarriage, stillbirth, premature delivery, low birth weight, learning/behavioural problems).	Is it safe to use doxylamine during my pregnancy?	Doxylamine and pyridoxine are often used together to manage nausea and vomiting during pregnancy, a condition known as morning sickness. The combination of these two drugs is considered safe for use during pregnancy. Doxylamine is an antihistamine that can help relieve nausea, while pyridoxine is a form of vitamin B6 that can also reduce nausea and vomiting. When taken together, they can be more …			4	3	3	4	4	4	4	4	3.75	0.46291	4	3.75	4
					Is it dangerous to use doxylamine during my pregnancy ?	Doxylamine is generally considered safe to use during pregnancy, particularly in the first trimester, to treat nausea and vomiting. However, as with any medication, there may be some risks associated with its use, and it is important to talk to your healthcare provider before taking any medication during pregnancy. Although doxylamine has been extensively studied and has not been associated with …			3	3	3	4	3	4	4	5	3.625	0.744024	3.5	3	4
4	Ondansetron		UK Bumps only provides info on combination of ondansetron + pyridoxine. Ondansetron is an anti-sickness drug (sometimes called an anti-emetic). It is most commonly used in pregnancy to treat a severe form of sickness called hyperemesis gravidarum. Some studies have suggested that heart defects and cleft lip and palate may be more common in babies exposed to ondansetron in early pregnancy. However…	1. Anti-sickness drug mostly used to treat severe form of NVP (hyperemesis gravid arum) 2. Current evidence have highlighted a potential increase in the risk of cleft lip and palate in babies exposed early in pregnancy 3.Further research is needed and the majority of babies exposed do not have these birth defects 4. No concerns for miscarriage, stillbirth, preterm delivery or low birth weight.	Is it safe to use ondansetron during my pregnancy?	As an AI language model, I cannot provide medical advice or diagnose medical conditions. It is important to consult with your healthcare provider regarding the safety of ondansetron during pregnancy. They will be able to assess your individual medical history, the specific circumstances of your pregnancy, and recommend the best course of treatment for you. In general, medications should only be t…			2	2	2	2	2	2	2	2	2	0	2	2	2
					Is it dangerous to use ondansetron during my pregnancy?	The use of ondansetron during pregnancy is a topic of ongoing research and debate among medical professionals. Ondansetron is a medication commonly used to treat nausea and vomiting, and while it is generally considered safe for use during pregnancy, there have been some concerns about its potential risks. Some studies have suggested that ondansetron use during the first trimester of pregnancy ma…			2	2	3	3	3	3	3	4	2.875	0.64087	3	2.75	3
5	Levothyoroxine		No info on UK BUMPS. Adapted from the French info (based on Le Crat, EGONE): Levothyroxine is the only medication for the treatment of hypothyroidism. Data regarding its use in pregnancy are extensive and reassuring. Untreated hypothyroidism has been associated with maternal, obstetric and fetal complications. It is essential that women with hypothyroidism continue their treatment during pregnanc…	1. Safe treatment 2. Must be continued during pregnancy 3. Usually requires dose adjustment in the 1st trimester.	Is it safe to use levothyroxine during my pregnancy?	Levothyroxine is a medication commonly used to treat an underactive thyroid gland, or hypothyroidism. Hypothyroidism during pregnancy can have negative effects on both the mother and the developing fetus, so it is important to manage the condition carefully. Fortunately, levothyroxine is generally considered safe for use during pregnancy. In fact, it is often necessary to adjust the dosage of lev…			5	5	5	5	5	5	5	5	5	0	5	5	5
					Is it dangerous to use levothyroxine during my pregnancy?	In general, levothyroxine is considered safe for use during pregnancy. When a woman with hypothyroidism becomes pregnant, it is important to manage her thyroid hormone levels carefully to ensure the health of both the mother and the developing fetus. Untreated or poorly managed hypothyroidism during pregnancy can lead to negative outcomes, including miscarriage, preterm delivery, low birth weight…			4	4	4	4	4	4	4	4	4	0	4	4	4
6	Propylthiouracil		No info on UK BUMPS. Adapted from the French info (based on Le Crat, EGONE): Propylthiouracil is considered the first-line treatment for hyperthyroidism during the first trimester of pregnancy. There is considerable evidence regarding the use of propylthiouracil during pregnancy. It does not appear to be associated with an increased risk of major malformations. It should be used at the lowest pos…	1. First-line treatment of hyperthyroidism in the first trimester. 2. Other treatments should ideally be replaced with PTU before pregnancy. 3. Risk of hepatotoxicity which should be monitored by regular liver enzyme tests.	Is it safe to use propylthiouracil during my pregnancy?	Propylthiouracil (PTU) is an antithyroid medication that is used to treat hyperthyroidism. It is generally considered safe to use during pregnancy, especially during the first trimester when the developing fetus is most vulnerable. However, there are some risks associated with its use, particularly if it is taken in high doses or for prolonged periods. PTU can cross the placenta and affect fetal …			3	4	3	4	3	4	4	4	3.625	0.517549	4	3	4
					Is it dangerous to use propylthiouracil during my pregnancy?	Propylthiouracil (PTU) is an antithyroid medication that is sometimes used to treat hyperthyroidism, a condition where the thyroid gland produces too much thyroid hormone. While PTU has been used in the past to treat hyperthyroidism during pregnancy, current guidelines recommend against its use during the first trimester of pregnancy due to the potential risk of birth defects. The use of PTU duri…			2	2	2	2	2	1	2	1	1.75	0.46291	2	1.75	2
7	Carbimazole		Carbimazole and methimazole use in early pregnancy is thought to slightly increase the chance of certain birth defects occurring in the baby. If you are trying to conceive you should speak to your doctor who may suggest that you change to a different medicine. When deciding whether or not to take carbimazole during pregnancy your doctor will help you to weigh up how necessary carbimazole is to yo…	1. Slight increase of certain birth defects (choanal atresia, heart/digestive system, scan defect) in about 2% of exposed babies; 2. During pre-conception, discuss with your doctor who may change your treatment; 3. Important to maintain normal thyroid function as overactive thyroid can be harmful.	Is it safe to use carbimazole during my pregnancy?	Carbimazole is a medication that is commonly used to treat hyperthyroidism, a condition that results in an overactive thyroid gland. The safety of carbimazole during pregnancy is a matter of concern, and it is generally not recommended for use during pregnancy. Carbimazole belongs to a class of medications known as thionamides, which can cross the placenta and affect the development of the fetus.…			2	2	2	2	2	2	2	4	2.25	0.707107	2	2	2
					Is it dangerous to use carbimazole during my pregnancy?	Carbimazole is a medication used to treat hyperthyroidism, a condition in which the thyroid gland produces too much thyroid hormone. It is generally not recommended to use carbimazole during pregnancy, particularly during the first trimester, unless the benefits of treatment clearly outweigh the potential risks to the developing fetus. Carbimazole crosses the placenta and can potentially cause fe…			2	2	2	2	2	2	2	3	2.125	0.353553	2	2	2
8	Metformin		Metformin helps to control blood sugar levels in people with diabetes. Good blood sugar control is essential to reduce the likelihood of ill-effects caused by diabetes including damage to the blood vessels, nerves, and eyes. Poorly controlled type 2 diabetes in pregnancy increases the chance of miscarriage, birth defects in the baby, stillbirth, and death of the baby just after delivery. Poorly c…	1. Poor control of both type 2 diabetes during pregnancy or gestational diabetes are related to adverse effects in the mother and the bab 2. No known risks of using metformin during pregnancy 3. Generally first-choice drug treatment during pregnancy 4. Women planning a pregnancy using metformin should let their doctor know.	Is it safe to use metformin during my pregnancy?	As an AI language model, I must make it clear that you should consult with a medical professional regarding the use of any medication during pregnancy. However, according to current medical knowledge, metformin is generally considered safe to use during pregnancy. It is commonly prescribed to treat gestational diabetes, a type of diabetes that occurs during pregnancy. In fact, some studies have s…			3	3	3	4	4	4	3	2	3.25	0.707107	3	3	4
					Is it dangerous to use metformin during my pregnancy?	Metformin is an oral medication commonly used to treat type 2 diabetes, and some women with pre-existing diabetes or polycystic ovary syndrome (PCOS) may continue to take metformin during pregnancy. However, its use during pregnancy is still a topic of debate and should only be used under the guidance of a healthcare professional. Although metformin has been shown to be generally safe and effecti…			2	2	2	3	3	3	2	4	2.625	0.744024	2.5	2	3
2	Glibenclamide		Data on the use of glibenclamide in pregnancy consist of >9,500 exposures; however, glibenclamide is used in the management of gestational diabetes, which most commonly occurs in the second or third trimester; therefore, first trimester exposure data are lacking and an increased risk of congenital malformation or miscarriage cannot be excluded. Data regarding risk of large for gestational age (LG…	1. Lack of data on first trimester exposure 2. Conflicting data regarding the risks of large for gestational age, macrosomia, neonatal hypoglycemia when compared to insulin and/or metformin 3. No increased risks of intrauterine death, preterm delivery, neonatal jaundice/hyperbilirubinaemia or NICU admission 4. UK recommendations recommend metformin as first-line treatment of pre-existing or gesta…	Is it safe to use glibenclamide during my pregnancy?	Glibenclamide is a medication used to treat type 2 diabetes. It belongs to the category of sulfonylurea drugs and works by stimulating insulin secretion from the pancreas. There is limited information available on the safety of glibenclamide use during pregnancy. Some studies have suggested that the use of sulfonylureas during pregnancy may be associated with an increased risk of fetal and neonat…			2	2	2	2	2	2	2	4	2.25	0.707107	2	2	2
					Is it dangerous to use glibenclamide during my pregnancy?	Yes, glibenclamide is generally not recommended for use during pregnancy due to potential risks to the fetus. Glibenclamide belongs to a class of medications called sulfonylureas, which are used to treat type 2 diabetes by stimulating the pancreas to produce more insulin. Animal studies have shown that glibenclamide can cross the placenta and may cause fetal harm, including congenital malformatio…			2	2	2	2	2	2	2	2	2	0	2	2	2
10	Valproate		Sodium valproate is harmful to babies in the womb. Taking sodium valproate in pregnancy can cause a condition called Fetal Valproate Syndrome (FVS) in the baby. Babies with FVS may have certain birth defects and lifelong alterations to learning and behaviour. Some babies with FVS have only a few features of the condition and are very mildly affected. Others may have more serious birth defects or …	1. Harmful to babies 2. Can cause Fetal Valproate Syndrome 3. Some babies are mildly affected while others have more severe birth defects/learning difficulties 4. Its use in migraine, bipolar disorder and epilepsy has been banned by the EMA (except if no other effective treatment is available).	Is it safe to use valproate during my pregnancy?	Valproate, also known as valproic acid or sodium valproate, is an anticonvulsant medication used to treat epilepsy and bipolar disorder. However, the use of valproate during pregnancy has been associated with an increased risk of birth defects and developmental disorders in the child. The European Medicines Agency (EMA) and the U.S. Food and Drug Administration (FDA) have issued warnings about th…			4	5	4	5	5	5	5	5	4.75	0.46291	5	4.75	5
					Is it dangerous to use valproate during my pregnancy?	Valproate is a medication used to treat epilepsy, bipolar disorder, and migraines. It has been associated with an increased risk of birth defects and developmental problems in babies when taken during pregnancy. Therefore, it is generally considered to be dangerous to use valproate during pregnancy. According to the U.S. Food and Drug Administration (FDA), valproate should only be used during pre…			4	5	5	5	5	5	4	4	4.625	0.517549	5	4	5
									514								3.13816	1.02969	3	2	4
Vaccination in pregnancy									ICC=0,57
1	Pertussis		ACOG: Dipheria Tetanos Polio Pertussis (Tdap) vaccination is recommanded during pregnancy between 27 and 36 weeks of gestation. Vaccine should be repeated for each pregnancies. Pertussis vaccine alone is not available oin the US. UKTIS: Dipheria Tetanos Polio Pertussis (Tdap) vaccination is recommanded during pregnancy between 16 and 32 weeks of gestation. Vaccine should be repeated for each preg…	1. Tdap vaccination is safe and recommanded during pregnancy 2.Vaccination is recomanded for each pregnancies 3.Recommended from 16 weeks of gestation.	Is it safe to get vaccinated with pertussis vaccine during pregnancy ?	Yes, it is safe to get vaccinated with the pertussis (whooping cough) vaccine during pregnancy. In fact, the Centers for Disease Control and Prevention (CDC) and the American College of Obstetricians and Gynecologists (ACOG) recommend that pregnant individuals receive the pertussis vaccine during each pregnancy, ideally between 27 and 36 weeks of gestation. The pertussis vaccine has been shown to…			5	5	5	5	5	4	5	5	4.875	0.353553	5	5	5
					Is it dangerous to get vaccinated with pertussis vaccine during pregnancy ?	The pertussis (whooping cough) vaccine has been shown to be safe for pregnant individuals and their unborn babies. The Centers for Disease Control and Prevention (CDC) and the American College of Obstetricians and Gynecologists (ACOG) recommend that pregnant individuals receive the pertussis vaccine during each pregnancy, ideally between 27 and 36 weeks of gestation. Numerous studies have shown t…			5	5	5	5	5	5	5	5	5	0	5	5	5
2	Influenza		ACOG-CDC: Influenza vaccine is recommanded during pregnancy.	1. Influenza vaccine is safe and recomanded during pregnancy	Is it safe to get vaccinated with influenza vaccine during pregnancy ?	Yes, it is safe to get vaccinated with the influenza (flu) vaccine during pregnancy. In fact, the Centers for Disease Control and Prevention (CDC) and the American College of Obstetricians and Gynecologists (ACOG) recommend that all pregnant individuals receive the flu vaccine during any trimester of their pregnancy, as the flu can be particularly dangerous for pregnant individuals and their unbo…			5	5	5	5	5	5	5	5	5	0	5	5	5
					Is it dangerous to get vaccinated with influenza vaccine during pregnancy ?	The influenza (flu) vaccine has been shown to be safe for pregnant individuals and their unborn babies. In fact, the Centers for Disease Control and Prevention (CDC) and the American College of Obstetricians and Gynecologists (ACOG) recommend that all pregnant individuals receive the flu vaccine during any trimester of their pregnancy, as the flu can be particularly dangerous for pregnant individ…			5	5	5	5	5	5	5	5	5	0	5	5	5
3	Covid		ACOG-CDC: COVID-19 mRNA vaccine is recommanded during pregnany. Vaccination may occur in any trimester.	1. COVID-19 mRNA safe ans recommanded during pregnancy 2. Vaccination possible in any trimester	Is it safe to get vaccinated with COVID-19 vaccine during pregnancy ?	The topic of COVID-19 vaccination during pregnancy is best discussed with your healthcare provider, as they can take into consideration your individual health history, pregnancy status, and other relevant factors. However, it's worth noting that many health organizations, including the Centers for Disease Control and Prevention (CDC), the American College of Obstetricians and Gynecologists (ACOG)…			4	4	4	4	4	5	4	4	4.125	0.353553	4	4	4
					Is it dangerous to get vaccinated with COVID-19 vaccine during pregnancy ?	There is no evidence to suggest that COVID-19 vaccines are dangerous for pregnant individuals. However, the safety of the COVID-19 vaccine during pregnancy is still being studied, and it's important to speak with your healthcare provider before getting vaccinated. While clinical trials did not include pregnant individuals, many pregnant individuals have received the COVID-19 vaccine with no repor…			4	4	4	4	4	4	4	4	4	0	4	4	4
4	Tetanos Diphteria Polio		ACOG: Dipheria Tetanos Polio Pertussis (Tdap) vaccination is recommanded during pregnancy between 27 and 36 weeks of gestation. Vaccine should be repeated for each pregnancies UKTIS: Dipheria Tetanos Polio vaccination is possible during pregnancy when oritection is needed at amy time of the pregnancy. It is recommanded to between 27 and 36 weeks of gestation. Vaccine should be repeated for each p…	1. Tetanos, Diphteria Polio vaccination is safe and possible during pregnancy 2.When Tetanos Diphteria and Polio vaccination is needed during pregnancy from 16 weeks of pregnancy Pertussis should be add	Is it safe to get vaccinated with tetanos diphteria polio vaccine during pregnancy ?	Yes, it is safe to get vaccinated with the tetanus, diphtheria, and pertussis (Tdap) vaccine during pregnancy. The Tdap vaccine is recommended by the Centers for Disease Control and Prevention (CDC) and the American College of Obstetricians and Gynecologists (ACOG) for all pregnant individuals between 27 and 36 weeks of gestation, regardless of whether or not they have received the vaccine before…			5	5	4	4	5	5	5	5	4.75	0.46291	5	4.75	5
					Is it dangerous to get vaccinated with tetanos diphteria polio vaccine during pregnancy ?	The tetanus, diphtheria, and pertussis (Tdap) vaccine has been shown to be safe for pregnant individuals and their unborn babies. In fact, the Centers for Disease Control and Prevention (CDC) and the American College of Obstetricians and Gynecologists (ACOG) recommend that all pregnant individuals receive the Tdap vaccine between 27 and 36 weeks of gestation, regardless of whether or not they hav…			5	5	4	4	5	5	5	5	4.75	0.46291	5	4.75	5
5	Tuberculosis		CDC: BCG vaccination should not be given during pregnancy. Even though no harmful effects of BCG vaccination on the fetus have been observed, further studies are needed to prove its safety	1. BCG vaccine is contra-indicated during pregnancy. 2. Limited data is available but no harmful effects of BCG vaccination on the fetus have been observed	Is it safe to get vaccinated withtuberculosis vaccine during pregnancy ?	The tuberculosis (TB) vaccine, also known as the Bacille Calmette-Guérin (BCG) vaccine, is generally not recommended for pregnant individuals in most countries. The World Health Organization (WHO) recommends that the BCG vaccine should only be given to pregnant individuals who are at high risk of TB infection, such as those who live in areas with high rates of TB, have close contact with TB patie…			5	3	3	3	3	3	3	5	3.5	0.92582	3	3	3.5
					Is it dangerous to get vaccinated with tuberculosis vaccine during pregnancy ?	The tuberculosis (TB) vaccine, also known as the Bacille Calmette-Guérin (BCG) vaccine, is generally not recommended for pregnant individuals in most countries. This is because there is limited data on the safety of the vaccine during pregnancy, and there have been reports of rare but serious side effects, such as disseminated BCG infection and allergic reactions. However, in some cases, pregnant…			5	3	3	3	3	3	3	5	3.5	0.92582	3	3	3.5
6	Typhoid		CDC: No data have been reported on the use of either typhoid vaccine in pregnant women. In general, live vaccines like Ty21a are contraindicated in pregnancy. Vi polysaccharide vaccine should be given to pregnant women only if clearly needed.	1. Typhoid vaccine is contra-indicated during pregnancy 2. No data exists on the risk of this vaccine during pregnnancy	Is it safe to get vaccinated with typhoid vaccine during pregnancy ?	There is limited data on the safety of the typhoid vaccine during pregnancy, and the vaccine is not routinely recommended for pregnant individuals. However, in some cases, a healthcare provider may recommend the vaccine for pregnant individuals who are at high risk of typhoid infection, such as those traveling to areas with a high incidence of typhoid fever. The typhoid vaccine is available in tw…			5	3	4	3	4	3	4	3	3.625	0.744024	3.5	3	4
					Is it dangerous to get vaccinated with typhoid vaccine during pregnancy ?	There is limited data on the safety of the typhoid vaccine during pregnancy, and the vaccine is not routinely recommended for pregnant individuals. However, in some cases, a healthcare provider may recommend the vaccine for pregnant individuals who are at high risk of typhoid infection, such as those traveling to areas with a high incidence of typhoid fever. The safety of the typhoid vaccine duri…			5	3	4	3	4	3	4	3	3.625	0.744024	3.5	3	4
7	Hepatis A		CDC: The safety of hepatitis A vaccination during pregnancy has not been determined; however, because hepatitis A vaccine (HepA) is produced from inactivated HAV, the theoretic risk to the developing fetus is expected to be low. The risk associated with vaccination should be weighed against the risk for hepatitis A in pregnant women who might be at high risk for exposure to HAV. 1 Pregnant women …	1. HAV vaccine is safe and possible suring pregnancy 2. Pregnant women should be vaccinated if they are at risk for infection during pregnancy	Is it safe to get vaccinated with hepatatis A vaccine during pregnancy ?	There is limited data on the safety of the hepatitis A vaccine during pregnancy, and the vaccine is not routinely recommended for pregnant individuals. However, if a pregnant individual is at high risk of hepatitis A infection, such as those traveling to areas with a high incidence of the disease, their healthcare provider may recommend the vaccine after careful consideration of the risks and ben…			3	4	4	5	5	5	4	5	4.375	0.744024	4.5	4	5
					Is it dangerous to get vaccinated with Hepatatis A vaccine during pregnancy ?	The safety of the hepatitis A vaccine during pregnancy has not been fully established, and the vaccine is not routinely recommended for pregnant individuals. However, the available data suggests that the vaccine is unlikely to cause harm to the fetus. The hepatitis A vaccine is an inactivated vaccine, meaning it contains killed virus particles, and is generally considered safe. However, because o…			4	3	4	3	4	5	4	5	4	0.755929	4	3.75	4.25
8	Yellow fever		CDC: Pregnancy is a precaution for YF vaccine administration, compared with most other live vaccines, which are contraindicated in pregnancy. If travel is unavoidable, and the risks for YFV exposure are felt to outweigh the vaccination risks, a pregnant woman should be vaccinated. If the risks for vaccination are felt to outweigh the risks for YFV exposure, pregnant women should be issued a medic…	1. Yellow fever vaccine is possible during pregnancy 2. Vaccine is recommanded if travel is unavoidable	Is it safe to get vaccinated with yellow fever vaccine during pregnancy ?	It is generally not recommended to get the yellow fever vaccine during pregnancy, except in very rare circumstances when the risk of contracting yellow fever outweighs the potential risks of the vaccine. The yellow fever vaccine is a live attenuated virus vaccine, which means that it contains a weakened form of the virus that can still cause an immune response, but is not strong enough to cause t…			4	5	5	5	4	5	4	5	4.625	0.517549	5	4	5
					Is it dangerous to get vaccinated with yellow fever vaccine during pregnancy ?	There is a potential risk of harm to both the pregnant person and the developing fetus if the yellow fever vaccine is administered during pregnancy. The vaccine is a live attenuated virus vaccine, which means that it contains a weakened form of the virus that can still cause an immune response, but is not strong enough to cause the disease. While there have been no definitive studies on the safet…			3	5	5	5	4	5	4	5	4.5	0.755929	5	4	5
9	Vaccines recommanded during pregnancy		CDC: Influenza, Tdap and COVID-19 vaccines are recommanded during pregnancy	1. Tdap recommanded. 2.COVID-19 mRNA is recommanded 3. Influenza is recommanded during pregnancy	What vaccines are recommanded during pregnancy ?	The vaccines that are recommended during pregnancy are: Influenza vaccine: The influenza vaccine is recommended for all pregnant individuals during any trimester of pregnancy to protect against the flu. Tdap vaccine: The Tdap vaccine, which protects against tetanus, diphtheria, and pertussis, is recommended during each pregnancy, ideally between weeks 27 and 36 of gestation. This helps protect th…			3	1	2	1	3	1	1	4	2	1.19523	1.5	1	3
10	Vaccines contra-indicated during pregnancy		CDC: Contra-indicated: MMR Varicella, BCG. // Not recomanded: HPV	1.MMR contra-indicated 2. Varicella contra-indicated 3. BCG contra-indicated 4. HPV not recommanded	What vaccines are contra-indicated during pregnancy ?	There are several vaccines that are contra-indicated during pregnancy. Here is a list of some of them: Yellow fever vaccine: This vaccine is contra-indicated during pregnancy because it contains a live attenuated virus that can cause adverse effects on the fetus. Rubella vaccine: This vaccine is also contra-indicated during pregnancy because it contains a live attenuated virus that can cause cong…			3	4	4	4	4	4	4	3	3.75	0.46291	4	3.75	4
																	4.16667	0.953463	4	4	5
Congenital infections in pregnancy			CDC, ACOG and/ or RCOG						ICC=0,82
1	Rubella		Rubella is very dangerous for a pregnant woman and her developing baby. Anyone who is not vaccinated against rubella is at risk of getting the disease. Although rubella was declared eliminated from the U.S. in 2004, cases can occur when unvaccinated people are exposed to infected people, mostly through international travel. Women should make sure they are protected from rubella before they get pr…	1. Maternal-fetal transmission of rubella 2. Congenital Rubella can cause miscarriages, stillbirths, CRS (birth defects) 3. Greatest risk after infections in the first trimester 4. Vaccination before pregnancy	a. Is it dangerous if I had a Rubella infection in my pregnancy?	Rubella, also known as German measles, is a viral infection that can cause serious harm to an unborn baby if the mother is infected during pregnancy. The greatest risk of fetal harm occurs when the mother is infected in the first trimester of pregnancy. Rubella infection during pregnancy can cause congenital rubella syndrome (CRS), which can lead to a range of birth defects, including deafness, c…			5	5	5	5	5	5	5	5	5	0	5	5	5
					b. Is a Rubella infection during pregnancy harmless?	No, a rubella infection during pregnancy is not harmless. Rubella, also known as German measles, is a contagious viral infection that can cause serious harm to a developing fetus. If a pregnant woman contracts rubella during the first trimester, the virus can cause congenital rubella syndrome (CRS) in the developing baby. CRS can cause a range of serious birth defects, including hearing loss, vis…			5	5	5	5	5	5	5	5	5	0	5	5	5
2	Rubella screening		Screening for rubella serostatus is recommended as part of standard prenatal screening if a pregnant woman has no record of rubella past immunity and no proof of immunization against rubella. In a pregnant woman exposed to rubella or who develops signs or symptoms of rubella or whose fetus presents ultrasound anomalies compatible with congenital rubella syndrome, serological testing for rubella i…	1. Systematic screening recommended 2. Screening in early pregnancy	a. Is routine screening for rubella recommended during pregnancy?	Yes, routine screening for rubella is recommended during pregnancy. Rubella, also known as German measles, is a viral infection that can cause serious birth defects if contracted during pregnancy. These birth defects include congenital rubella syndrome, which can lead to deafness, blindness, heart defects, and developmental delays. To prevent the transmission of rubella to the fetus, women who ar…			5		5	5	5	5	5	5	5	0	5	5	5
					b. Under what conditions is rubella screening during pregnancy recommended?	Rubella screening during pregnancy is recommended for all women, regardless of their vaccination history or prior rubella infection, to ensure that they are immune to the virus. This is because rubella infection during pregnancy can cause serious harm to the developing fetus, including congenital rubella syndrome (CRS), which can result in a range of birth defects and developmental disabilities. …			5	5	5	5	5	5	5	5	5	0	5	5	5
3	CMV		A pregnant woman can pass CMV to her fetus following primary infection, reinfection with a different CMV strain, or reactivation of a previous infection during pregnancy. Risk of transmission for primary infection is 30 to 40% in the first and second trimesters, and 40 to 70% in the third trimester. The risk of transmission following non-primary infection is much lower (3%). The risk of complicat…	1. Maternal-fetal transmission of CMV 2. Congenital CMV can cause signs and symptoms at birth 3. Higher risk of maternal-fetal transmission after primary infections 4. Higher risks of symptomatic infection after 1st trimester infections	a. Is it dangerous if I had a CMV infection in my pregnancy?	Cytomegalovirus (CMV) infection during pregnancy can be a concern as it may lead to potential health risks for both the mother and the developing fetus. However, the actual risks depend on several factors, such as the timing of the infection during pregnancy, the severity of the infection, and the mother's immune status. If a woman contracts CMV infection before getting pregnant, the risk of tran…			5	5	5	5	5	4	5	4	4.75	0.46291	5	4.75	5
					b. Is a CMV infection during pregnancy harmless?	No, a CMV infection during pregnancy is not harmless, as it can lead to potential health risks for both the mother and the developing fetus. The risks depend on several factors, such as the timing of the infection during pregnancy, the severity of the infection, and the mother's immune status. CMV infection during pregnancy can lead to congenital CMV, which can cause hearing loss, vision impairme…			5	5	5	5	5	4	5	4	4.75	0.46291	5	4.75	5
4	CMV screening		CDC: Routine screening for primary CMV infection during pregnancy is not recommended in the United States for several reasons: Most laboratory tests currently available to identify a first-time infection can be difficult to interpret, Current tests cannot predict if the fetus may become infected or harmed by infection, The lack of a proven treatment to prevent or treat infection of the fetus redu…	1. Systematic screening not recommended 2. Screening for women at high risk for CMV infections 3. Screening for women who have develop influenza-like symptoms 4. Screening for fetal abnormalities suggestive of CMV infection	a. Is routine screening for CMV recommended during pregnancy?	Routine screening for CMV (Cytomegalovirus) during pregnancy is not currently recommended for all pregnant women by most healthcare organizations. However, some healthcare providers may offer CMV testing to women who are at high risk for CMV infection or who have symptoms of infection during pregnancy. High-risk women may include those who work with young children, have frequent contact with bodi…			5	5	5	5	5	4	5		4.85714	0.377964	5	5	5
					b. Under what conditions is CMV screening during pregnancy recommended?	Routine CMV (Cytomegalovirus) screening during pregnancy is not currently recommended for all pregnant women by most healthcare organizations. However, some healthcare providers may recommend testing for CMV in certain situations, including: Pregnant women who have a suspected or confirmed primary CMV infection during pregnancy. Pregnant women who have had contact with young children or who work …			3	4	4	5	3	3	5	5	4	0.92582	4	3	5
5	Chicken pox		RCOG: Varicella, the primary infection with varicella-zoster virus (VZV; human herpesvirus 3), in pregnancy may cause maternal mortality or serious morbidity. It may also cause fetal varicella syndrome (FVS) after maternal varicella in the first 20 weeks of pregnancy. It may cause varicella infection of the newborn, which includes congenital varicella syndrome (CVS) and neonatal varicella. If mat…	1. Dangerous for pregnant women 2. Congenital varicella 3. Higher risks of congenital varicella for infections in the first 20 weeks of pregnancy 3. Neonatal varicella is dangerous for the newborn 5. Higher risk of neonatal varicella if maternal infection occurs in the 4 weeks before delivery	a. Is it dangerous if I had chicken pox in my pregnancy?	Yes, having chickenpox during pregnancy can be dangerous for both the mother and the developing fetus. Chickenpox is caused by the varicella-zoster virus, and it can lead to serious complications during pregnancy, such as pneumonia and encephalitis (inflammation of the brain). If a pregnant woman gets chickenpox during the first 20 weeks of pregnancy, there is a risk of congenital varicella syndr…			3	4	4	4	4	4	4	4	3.875	0.353553	4	4	4
					b. Is a chicken pox during pregnancy harmless?	No, chickenpox during pregnancy is not harmless. It can be dangerous for both the mother and the developing fetus. Chickenpox is caused by the varicella-zoster virus and can lead to serious complications during pregnancy, such as pneumonia and encephalitis (inflammation of the brain). If a pregnant woman gets chickenpox during the first 20 weeks of pregnancy, there is a risk of congenital varicel…			3	4	4	4	4	4	4	4	3.875	0.353553	4	4	4
6	Chicken pox screening		ACOG: Varicella is diagnosed based on typical symptoms. Serology is not generally used for diagnosis. Risk of fetal congenital infection is low (0.4%–2.0%) but neonatal infection when maternal disease occurs between 5 days before delivery until 2 days after delivery is associated with a high rate of neonatal death. Varicella immunity status should be documented in early pregnancy by history of di…	1. Systematic ask for history of disease or vaccination 2. Systematic screening not recommended 3. Screening of women with no history of disease or vaccination 4. Screening early in pregnancy	a. Is routine screening for varicella recommended during pregnancy?	Yes, routine screening for varicella, also known as chickenpox, is recommended during pregnancy. Varicella infection during pregnancy can lead to serious complications for both the mother and the developing fetus, including pneumonia, encephalitis, and congenital varicella syndrome, which can cause a range of birth defects. Here are the current recommendations for varicella screening during pregn…			5	5	5	5	5	5	4	5	4.875	0.353553	5	5	5
					b. Under what conditions is varicella screening during pregnancy recommended?	Varicella screening during pregnancy is recommended under the following conditions: If the woman has no history of varicella infection: All pregnant women who have no history of varicella infection or vaccination should be screened for varicella immunity as soon as possible during pregnancy. This is because varicella infection during pregnancy can cause serious harm to the developing fetus, inclu…			5	5	5	5	5	5	5	5	5	0	5	5	5
7	Toxoplasmosis		CDC: A woman who is newly infected with Toxoplasma during or just before pregnancy can pass the infection to her unborn child (congenital infection). The woman may not have symptoms, but there can be severe consequences for the unborn child, such as diseases of the nervous system and eyes.If you get toxoplasmosis for the first time during pregnancy, the risk to your child largely depends on when …	1. Maternal-fetal transmission of toxoplasmosis 2. Congenital toxoplasmosis 3. Late manifestations of congenital toxoplasmosis 4. Higher risk of maternal-fetal transmission in late infections 5. Higher risk of sequelae in inefected fetuses after early infections	a. Is it dangerous if I had toxoplasmosis infection in my pregnancy?	Toxoplasmosis is a parasitic infection caused by Toxoplasma gondii that can be transmitted to humans through the consumption of contaminated food or water, contact with infected cat feces, or from mother to fetus during pregnancy. The severity of toxoplasmosis infection during pregnancy depends on several factors, including the timing of the infection and the health status of the mother and fetus…			4	2	2	4	4	4	4	4	3.5	0.92582	4	3.5	4
					b. Is a toxoplasmosis infection during pregnancy harmless?	Toxoplasmosis infection during pregnancy can be harmful to the developing fetus, depending on the timing of the infection and the severity of the infection. Toxoplasmosis is a parasitic infection caused by the Toxoplasma gondii parasite. Most people who contract the infection do not experience any symptoms, but for pregnant women, the infection can be passed to the developing fetus through the pl…			5	5	5	5	5	5	5	4	4.875	0.353553	5	5	5
8	Toxoplasmosis screening		ACOG: Routine serologic testing for toxoplasmosis is not recommended in pregnancy. Serologic testing is recommended if maternal infection or fetal infection is suspected (ventriculomegaly, intracranial calcifications, microcephaly, ascites, hepatosplenomegaly, and growth restriction). Toxoplasmosis-specific IgM appears shortly after infection and once IgG titers appear, the patient is immune. How…	1. Systematic screening not recommended 2. Screening for women with potential symptoms of toxoplasmosis infection 3. Screening for fetuses with potential signs of congenital toxoplasmosis	a. Is routine screening for toxoplasmosis recommended during pregnancy?	Routine screening for toxoplasmosis during pregnancy is recommended in many countries, including the United States, Canada, and much of Europe. This is because toxoplasmosis can be harmful to the developing fetus if the mother becomes infected during pregnancy. Toxoplasmosis is caused by a parasite called Toxoplasma gondii, which is commonly found in the environment and can be transmitted through…			1	1	1	1	0	1	1	2	1	0.534522	1	1	1
					b. Under what conditions is toxoplasmosis screening during pregnancy recommended?	Toxoplasmosis screening during pregnancy is typically recommended under the following conditions: Routine screening: Many countries, including the United States, Canada, and much of Europe, recommend routine screening for toxoplasmosis during pregnancy. This means that all pregnant women are offered testing for toxoplasmosis, regardless of whether they have symptoms or known risk factors. Symptom…			3	2	4	4	4	4	4	5	3.75	0.886405	4	3.75	4
9	Syphilis		CDC: Syphilis is a sexually transmitted disease that can cause very serious health problems if not treated. However, it is simple to prevent and can be cured with the antibiotic penicillin. When syphilis is not treated, it can eventually spread to the brain and nervous system or to the eye. This can cause problems like hearing loss, stroke, and blindness. Having syphilis can also increase a perso…	1. Dangerous for pregnant women 2. Maternal-fetal transmission of syphilis 3. Congenital syphilis 4. Risk of premature delivery, stillbirth, birth defects, or symptoms at birth 5. Treatment with penicillin	a. Is it dangerous if I had syphilis infection in my pregnancy?	Yes, it can be very dangerous if you have a syphilis infection during pregnancy. Syphilis is a sexually transmitted infection caused by the bacterium Treponema pallidum. If left untreated, it can lead to serious complications, both for the mother and for the developing fetus. Syphilis can be transmitted to the fetus during pregnancy or delivery, which can cause serious health problems such as sti…			5	5	5	5	5		5	4	4.85714	0.377964	5	5	5
					b. Is a syphilis infection during pregnancy harmless?	No, a syphilis infection during pregnancy is not harmless. Syphilis is a sexually transmitted infection caused by the bacterium Treponema pallidum, and it can cause serious health problems for both the mother and developing fetus if left untreated. Syphilis can be transmitted from an infected mother to her fetus during pregnancy or delivery. This can lead to serious complications such as stillbir…			5	5	5	5	5		5	4	4.85714	0.377964	5	5	5
10	Syphilis screening		CDC: All women should be screened serologically for syphilis at the first prenatal care visit, which is mandated by the majority of states. Among populations for whom receipt of prenatal care is not optimal, serologic screening and treatment (if serologic test is reactive) should be performed at the time of pregnancy testing . Antepartum screening can be performed by manual nontreponemal antibody…	1. Systematic screening in early pregnancy 2. Screening at beginning of 3rd trimester and/or delivery for women at risk 3. Screening with manual nontreponemal antibody testing (RPR or VDRL/TPHA) or by using a scrrening algotythm (TPHA +/- VDRL)	a. Is routine screening for syphilis recommended during pregnancy?	Yes, routine screening for syphilis is recommended during pregnancy. The Centers for Disease Control and Prevention (CDC) recommends that all pregnant women should be tested for syphilis at their first prenatal visit. If a woman is at high risk for syphilis or lives in an area with high syphilis rates, additional testing may be recommended during the pregnancy. Testing for syphilis during pregnan…			5	5	5	5	5	5	5	5	5	0	5	5	5
					b. Under what conditions is syphilis screening during pregnancy recommended?	Syphilis screening during pregnancy is recommended for all pregnant women, regardless of their risk factors. However, additional screening may be recommended in certain situations. Here are some examples of conditions under which syphilis screening may be recommended during pregnancy: If the pregnant woman is at high risk for syphilis: High-risk women include those who have multiple sexual partne…			5	5	5	5	5	5	5	5	5	0	5	5	5
									691								4.42949	1.03557	5	4	5
Nutrional recommandations			RCOG & RCM, NHS						ICC=0,81
1	Alcohol		NHS: It's recommended that if you're pregnant or planning to become pregnant you should not drink alcohol. This will keep any risk to your baby to a minimum.	1. No alcohol during pregnancy	a. Is it dangerous for the baby to drink alcohol during pregnancy?	Yes, it is very dangerous for a developing baby to be exposed to alcohol during pregnancy. When a pregnant woman drinks alcohol, it passes through the placenta and into the developing baby's bloodstream. This can cause a range of problems, collectively known as fetal alcohol spectrum disorders (FASD). FASD can cause physical, behavioral, and cognitive problems that can last a lifetime. These prob…			5	5	5	5	5	5	5	5	5	0	5	5	5
					b. Is it dangerous to drink less than 5 glasses of wine during the whole pregnancy?	Any amount of alcohol consumed during pregnancy can be harmful to the developing fetus. While the risk of harm may be lower with smaller amounts of alcohol, there is no known safe level of alcohol consumption during pregnancy. Therefore, it is recommended that pregnant women avoid alcohol entirely. This includes wine, beer, and liquor. It is also recommended that women who are trying to conceive …			5	5	5	5	5	5	5	5	5	0	5	5	5
2	Cheese		RCOG & RCM: avoid eating ripened soft cheese such as Camembert, Brie or blue-veined cheese; however, hard cheese varieties such as Cheddar, cottage cheese and processed cheese are safe. NHS: What to avoid? - any other foods made from unpasteurised milk, such as soft ripened goats' cheese pasteurised or unpasteurised mould-ripened soft cheeses with a white coating on the outside, such as Brie, Cam…	1. Risk of Listeria contamination 2. Avoid eating soft cheese 3. Avoid foods made from unpasteurised milk	a. Is it dangerous for the baby to eat soft cheese during pregnancy?	Soft cheeses made with unpasteurized milk can potentially contain harmful bacteria, such as Listeria, which can cause serious health problems for a developing baby. Listeriosis, the infection caused by Listeria, can lead to miscarriage, stillbirth, premature birth, or serious health problems for the baby after birth. Therefore, it is recommended that pregnant women avoid soft cheeses made with un…			5	5	5	5	5	5	5	5	5	0	5	5	5
					b. Is it dangerous for the baby to eat pasteurized soft cheese during pregnancy?	Most pasteurized soft cheeses sold in grocery stores are safe to eat during pregnancy. Pasteurization is a process that involves heating milk to a high temperature to kill harmful bacteria, including Listeria, that can cause serious health problems for the baby. However, it is still important to practice good food safety habits when consuming soft cheeses during pregnancy. This includes making su…			5	5		5	5	5	5	5	5	0	5	5	5
3	Smoked salmon		NHS: Due to a listeria outbreak linked to smoked fish, people at higher risk of serious infection (including people who are pregnant) should only eat smoked fish products that have been thoroughly cooked. When cooking smoked fish products at home, make sure they are steaming hot all the way through.	1. Risk of Listeria contamination 2. Smoked fish products authorized only if they have been thoroughly cooked	a. Is it dangerous to eat smoked salmon during pregnancy?	There is a potential risk associated with consuming smoked salmon during pregnancy. Smoked salmon may be contaminated with Listeria, a type of bacteria that can cause serious health problems for a developing baby. Listeriosis, the infection caused by Listeria, can lead to miscarriage, stillbirth, premature birth, or serious health problems for the baby after birth. To reduce the risk of Listeria …			5	5	5	5	5	5	5	5	5	0	5	5	5
					b. Is it dangerous to eat smoked salmon which has been thoroughly cooked during pregnancy?	If the smoked salmon has been cooked to an internal temperature of 145°F (63°C) or higher, it can be safe to eat during pregnancy. Cooking the smoked salmon to this temperature helps to reduce the risk of Listeria contamination, which can be harmful to a developing baby. However, it is important to make sure that the smoked salmon is stored properly and is not past its expiration date. Pregnant w…			5	5	5	5	5	5	5	5	5	0	5	5	5
4	Seafood		RCOG & RCM: Shellfish includes prawns, mussels, scallops, squid and langoustine. Avoid eating raw or partially cooked meat, especially shellfish. NHS: You should avoid raw shellfish because they can have harmful bacteria, viruses or toxins in them. These can make you unwell and give you food poisoning.	1. Risk of bacterial, viral or toxinic infection 2. Avoid shellfish if they are raw or partially cooked	a. Is it dangerous to eat cooked shrimps during pregnancy?	Cooked shrimp can be a healthy and safe seafood option for pregnant women if it is prepared and stored properly. Shrimp is a good source of protein and other important nutrients, including omega-3 fatty acids, which are important for fetal brain and eye development. However, it is important to make sure that the shrimp is cooked thoroughly to an internal temperature of 145°F (63°C) to kill any ha…			5	5	5	5	5	5	5	5	5	0	5	5	5
					b. Is it dangerous to eat oysters during pregnancy?	Raw or undercooked oysters can be dangerous for pregnant women to consume, as they may be contaminated with harmful bacteria or viruses that can cause foodborne illness. Oysters can also be a potential source of Vibrio bacteria, which can cause serious infections, particularly in people with weakened immune systems. Cooked oysters that are thoroughly cooked to an internal temperature of 145°F (63…			5	5	5	5	5	5	5	5	5	0	5	5	5
5	Artisanal charcuterie		RCOG & RCM: avoid eating pâté NHS: What you can eat: - meats such as chicken, pork and beef, as long as they're well-cooked with no trace of pink or blood; be especially careful with poultry, pork, sausages and burgers - cold, pre-packed meats such as ham and corned beef What to be careful with - cold cured meats, such as salami, pepperoni, chorizo and prosciutto (unless cooked thoroughly) What t…	1. Avoid eating pâté 2. Avoid game meats such as goose, partridge or pheasant 3. Game meat can contain lead.	a. Is it dangerous to eat pâté during pregnancy?	It is recommended to avoid eating pâté, especially homemade pâté, during pregnancy due to the risk of foodborne illness from the bacteria Listeria monocytogenes. Listeria can cause a disease called listeriosis, which can be dangerous for the health of the pregnant woman and her baby. Symptoms of listeriosis can include fever, nausea, vomiting, muscle aches, and headaches, which can also affect th…			5	5	3	5	5	4	5	5 si on parle uniquement du paté!	4.57143	0.786796	5	4.5	5
					b. Is it dangerous to eat game meat during pregnancy?	There is some concern about the consumption of game meat during pregnancy due to the potential risk of exposure to certain bacteria and parasites that can cause foodborne illnesses. However, the risk varies depending on several factors such as the type of game meat, the method of cooking, and the location of the game meat source. Some types of game meat, such as deer and wild boar, may carry a hi…			5	5	4	4	5	4	5	1	4.125	1.3562	4.5	4	5
6	Liver		RCOG & RCM: Liver can contain high levels of vitamin A, which in high doses can harm the development of your baby’s nervous system. It is rare for women in developed countries like the UK to be deficient in vitamin A so you should avoid eating foods such as liver and liver products like pâté. NHS: Avoid liver and liver products	1. Liver can contain high levels of vitamin A 2. Vitamin A can be harmful for the nervous central system of the fetus 3. Avoid eating liver	Is it dangerous to eat liver during pregnancy?	Eating liver during pregnancy is generally not recommended in large amounts because it contains high levels of vitamin A, which can be harmful to a developing fetus. Too much vitamin A can cause birth defects and liver toxicity. The recommended daily intake of vitamin A for pregnant women is 770 micrograms (mcg) per day. A 3-ounce serving of cooked beef liver contains around 27,000 mcg of vitamin…			5	5	5	5	5	1	5	5	4.5	1.41421	5	5	5
7	Folic acid		RCOG & RCM: Folic acid is one of the B vitamins and helps to reduce the risk of your baby having a neural tube defect, such as spina bifida. Taking extra folic acid may also reduce the risk of heart or limb defects and some childhood brain tumours. The recommended daily dose is 400 μg (0.4mg). Ideally, you should start taking extra folic acid before you become pregnant and continue to take it unt…	1. Folic acid 0.4mg daily recommended before conception until 13th week of pregnancy 2. Folic acid 5mg daily recommended before conception until 13th week of pregnancy for women at higher risk of neural tube defect in their babies	a. When is it recommended to take folic acid uring pregnancy?	Folic acid is recommended for women who are planning to become pregnant and during the first trimester of pregnancy. It is important to start taking folic acid before becoming pregnant because it helps prevent birth defects of the brain and spine known as neural tube defects. The Centers for Disease Control and Prevention (CDC) recommends that women who are planning or capable of pregnancy take 4…			4	4	4	4	4	4	4	5	4.125	0.353553	4	4	4
					b. What dose of folic acid should I take during pregnancy?	The recommended dose of folic acid during pregnancy is 400 to 800 micrograms (mcg) per day. This amount is sufficient to help prevent neural tube defects, which are birth defects of the brain and spine. It is important to start taking folic acid before becoming pregnant and continue taking it throughout the first trimester of pregnancy, as this is when the neural tube is developing. Some women ma…			4	4	4	4	4	4	4	5	4.125	0.353553	4	4	4
8	Vitamin D		RCOG & RCM: All pregnant women are advised to take a daily dose of 10 μg of vitamin D when pregnant and breastfeeding. This is because it is common in the UK for people to have low levels of vitamin D. Taking supplements can improve your baby’s growth during their first year of life, and can reduce their risk of developing rickets.	1. All pregnant women are advised to take a daily dose of 10 μg of vitamin D when pregnant and breastfeeding in the UK	a. Is it necessary to take vitamin D during pregnancy if you live in the UK?	Owing to the limited exposure to sunlight in the UK, it is recommended that pregnant women take vitamin D supplements. The UK Department of Health recommends that all pregnant women take a daily supplement containing 10 micrograms (400 IU) of vitamin D throughout their pregnancy and while breastfeeding. Vitamin D is essential for the absorption and utilization of calcium, which is important for t…			5	5	5	5	5	5	5	5	5	0	5	5	5
					b. What is the recommended dose of vitamin D to take during pregnancy in the UK?	The recommended dose of vitamin D to take during pregnancy in the UK is 10 micrograms (400 IU) per day. This recommendation applies to all pregnant women, regardless of whether they are at high or low risk for vitamin D deficiency. It is important to take this daily dose of vitamin D throughout the entire pregnancy, as well as during breastfeeding, to ensure that both the mother and baby have suf…			5	5	5	5	5	5	5	5	5	0	5	5	5
9	Iron		RCOG & RCM: Most women do not need to take extra iron during pregnancy. Taking routine iron supplements will not necessarily benefit your health and may cause you unpleasant side effects such as heartburn, constipation or diarrhoea. Your midwife will check your blood at your booking appointment and at 28 weeks of pregnancy. You will only be advised to take iron if you are found to be anaemic or a…	1. Taking routine iron supplements not recommended 2. Blood test to in first trimester and 28 weeks 3. Iron supplements in case of anemia and/or risk of anemia	a. Should I take iron supplements during pregnancy?	It is often recommended that pregnant women take iron supplements to help prevent iron deficiency anemia, a common condition during pregnancy. Iron is an essential mineral that helps the body produce hemoglobin, a protein in red blood cells that carries oxygen to the body's tissues. During pregnancy, the body needs more iron to support the growth of the placenta and fetus, and to increase the mot…			4	4	4	4	3	2	3	4	3.5	0.755929	4	3	4
					b. In what situations is it recommeded to take iron supplements during pregnancy?	Iron supplements are commonly recommended during pregnancy in situations where a woman is at increased risk for iron deficiency anemia or has been diagnosed with this condition. Some situations that may increase the risk of iron deficiency anemia during pregnancy include: Multiple pregnancies: Women carrying twins or triplets may require additional iron to support the growth and development of mu…			3	4	4	4	4	3	3	4	3.625	0.517549	4	3	4
10	Calcium		RCOG & RCM: Eat dairy foods for calcium or dairy alternatives, which are calcium-fortified and unsweetened.	1. Dairy food recommended 2. Calcium supplements not routinely recommended	a. Should I take calcium supplements during pregnancy?	It is important for pregnant women to get enough calcium for the healthy development of the baby's bones and teeth, as well as to maintain the mother's own bone health. However, in general, it is recommended to get calcium through diet rather than supplements. Calcium-rich foods include dairy products such as milk, cheese, and yogurt, as well as leafy green vegetables, fortified foods like orange…			5	5	5	5	5	5	5	5	5	0	5	5	5
					b. What daily dose of calcium should a pregnant woman consume?	The daily recommended intake of calcium for pregnant women varies depending on the age and health status of the mother. In general, the recommended daily intake of calcium for pregnant women is around 1000-1300 milligrams per day. It is important to note that the body absorbs calcium more efficiently from food sources than from supplements. Therefore, it is recommended to try to get calcium from …			5	5	5	5	5	5	5	5	5	0	5	5	5
									699								4.66	0.712591	5	5	5
Red Flags requiring immediate medical attention
1	Trauma		N/A	1. Abdominal trauma can be harmful for the baby 2. Some possible complications are premature labor, placental abruption, and fetal distress. 3. It is recommended to get checked by a healthcare provider	I am in the third trimester of my pregnancy and have fallen flat on my womb. Should I go to the maternity hospital?	Yes, it is recommended that you seek medical attention immediately if you have fallen flat on your womb during the third trimester of your pregnancy. Even if you feel fine and there are no visible signs of injury, it is important to get checked by a healthcare provider to ensure that the baby is safe and there are no complications. Falling during pregnancy can cause trauma to the uterus and poten…			5	5	5	5	5	5	5	5	5	0	5	5	5
2	Fetal movement in first trimester		NHS: You should start to feel your baby move between around 16 to 24 weeks of pregnancy. If this is your first baby, you might not feel movements until 20 weeks.	1. Fetal movements are not usually felt in the first trimester of pregnancy.	I am in the first trimester of my pregnancy and I have never felt the baby move. Is it normal?	Yes, it is normal to not feel the baby move during the first trimester of pregnancy. In fact, it is rare to feel any movement before 16 to 20 weeks of pregnancy, and even then it may be hard to distinguish between fetal movement and other sensations such as gas or muscle twitches. Fetal movement becomes more noticeable as the pregnancy progresses and the baby grows larger and stronger. By the end…			5	4	5	5	4	5	5	5	4.75	0.46291	5	4.75	5
3	Fetal movement		NHS: Call your midwife or maternity unit immediately if: your baby is moving less than usual you cannot feel your baby moving anymore there is a change to your baby's usual pattern of movements They'll need to check your baby's movements and heartbeat. Do not wait until the next day – call immediately, even if it's the middle of the night.	1. After 26 weeks, the baby should move at least 6 times in 2 hours. 2. If the baby moves less than usual, you should go to the maternity hospital. 3. Fetal vitality should be checked by Doppler ultrasound and monitoring	I am in the third trimester of my pregnancy and I haven't felt the baby move for an hour. Should I go to the maternity hospital?	Yes, if you have not felt your baby move for an hour during the third trimester of pregnancy, it is recommended to contact your healthcare provider or go to the maternity hospital to get checked out. Reduced fetal movement can be a sign of fetal distress and it is important to act quickly to ensure the health and well-being of the baby. Your healthcare provider may use a fetal Doppler or perform …			5	5	5	5	5	5	5	5	5	0	5	5	5
4	Vaginal bleeding		NHS: Bleeding during pregnancy is relatively common and does not always mean there's a problem – but it can be a dangerous sign. Urgent advice: Call your midwife or GP immediately if you have any bleeding from your vagina	1. In the third trimester, vaginal bleeding may be associated with complications of pregnancy 2. It is recommended to go to the maternity hospital. 3. Fetal vitality and placenta should be checked by ultrasound and monitoring	I am in the third trimester of my pregnancy and I have a vaginal bleeding. Should I go to the maternity hospital?	Yes, you should go to the maternity hospital immediately if you have vaginal bleeding during your third trimester of pregnancy. Vaginal bleeding can be a sign of serious complications such as preterm labor, placental tear, or infection. It is important not to ignore these signs and seek medical help as soon as possible. Healthcare professionals can evaluate your condition and recommend appropriat…			3	4	4	4	4	4	4	5	4	0.534522	4	4	4
5	Rupture of membranes		NHS: Call your midwife or maternity unit if you're less than 37 weeks pregnant and you have a gush or trickle of fluid from your vagina – this could be your waters breaking	1. In the third trimester, fluid from the vagina may be consistent with a broken waters 2. It is recommended to go to the maternity hospital. 3. Fetal vitality and signs of labour or infection should be checked	I am in the third trimester of my pregnancy and I have lost some amniotic fluid. Should I go to the maternity hospital?	Yes, if you have lost some amniotic fluid during your third trimester of pregnancy, you should go to the maternity hospital or contact your healthcare provider immediately. Loss of amniotic fluid could be a sign that your water has broken prematurely, which can increase the risk of infection and other complications for you and your baby. It is important to seek medical attention promptly so that …			5	5	5	5	5	5	5	5	5	0	5	5	5
6	Contractions before 37 weeks		NHS: Call your midwife or maternity unit if you're less than 37 weeks pregnant and you have: - regular contractions or tightenings - period-type pains - backache that's not usual for you	1. In the second trimester of pregnancy, uterine contractions may be consistent with a preterm labour 2. It is recommended to go to the maternity hospital. 3. Fetal vitality and signs of labour should be checked	I am in the second trimester of my pregnancy and I have painful uterine contractions. Should I go to the maternity hospital?	If you are in the second trimester of your pregnancy and you are experiencing painful uterine contractions, you should contact your healthcare provider or go to the maternity hospital as soon as possible. Uterine contractions before the 37th week of pregnancy can be a sign of preterm labor, which can put your baby's life in danger. Your healthcare provider or healthcare professionals can assess y…			5	5	5	5	5	5	5	5	5	0	5	5	5
7	Fever		N/A	1. In the third trimester of pregnancy, fever may be consistent with an infection 2. It is recommended to go to the maternity hospital. 3. Fetal vitality and the cause of infection should be investigated 4. Health care providers may prescribe a treatment, such as antibiotics.	I am in the third trimester of my pregnancy and I have fever and chills. Should I go to the maternity hospital?	If you are in the third trimester of your pregnancy and you have a fever and chills, you should contact your healthcare provider or go to the maternity hospital immediately. Fever during pregnancy can be a sign of infection, which can be harmful to you and your baby. Healthcare professionals can evaluate your symptoms and perform tests to determine the cause of the fever. Depending on the severit…			5	5	5	5	5	5	5	5	5	0	5	5	5
8	Suicidal thoughts		NHS: Call 911 if you think there is a danger that you might harm yourself or others.	1. Suicidal thoughts should be treated as soon as possible. 2. It is recommended to either go to the maternity hospital or to seek help quickly by calling the emergency medical/psychological number in your country.	I am pregnant and I want to hurt myself. Should I go to the maternity hospital?	Yes, if you are pregnant and you are feeling like hurting yourself, it is important that you seek immediate medical attention. You can go to the maternity hospital or any emergency room in your area. Self-harm can be a sign of underlying mental health issues that require medical attention. It is important that you get the help and support you need to manage these feelings and ensure the safety of…			5	5	5	5	5	5	5	5	5	0	5	5	5
9	Domestic abuse		RCOG & RCM: Domestic abuse is a maternal health issue. Not only is domestic abuse more likely to begin or escalate during pregnancy, but it has significant negative health implications for pregnant women and their babies. Domestic abuse doubles the risk of preterm birth and low birth weight, and more than 40% of survivors experience mental health issues including anxiety, depression, and emotiona…	1. All forms of violence can have a significant impact on your health and that of your child. 2. It is recommended that you seek help from a health care professional as soon as possible.	I am pregnant and being abused by my husband. Should I go to the maternity hospital?	If you are pregnant and are being abused by your husband, it is important to seek help immediately. Going to the maternity hospital or any other healthcare facility is one option you can consider. The healthcare professionals at the hospital can provide you with medical care, assess your injuries, and document any evidence of abuse. They can also refer you to resources and support services, such …			5	5	5	5	5	5	5	5	5	0	5	5	5
10	Intoxication		NHS: Call 111 if you feel unwell after eating one of the foods to avoid. Try not to worry if you've eaten one of the foods to avoid.	1. If you feel unwell after eating any of the foods to be avoided, it is recommended that you go to the maternity hospital. 2. A health professional will assess maternal-fetal well-being.	I am pregnant and I have an uneasy feeling after eating a food that is contraindicated during pregnancy. What should I do?	If you are pregnant and you have eaten a food that is contraindicated during pregnancy and you are experiencing an uneasy feeling, it is important to immediately contact your doctor or healthcare provider for advice. Some foods can pose a risk to your baby's health during pregnancy, such as cheeses made with unpasteurized milk, raw or undercooked meats, fish containing mercury, or foods containin…			5	5	5	5	5	5	5	5	5	0	5	5	5
									390								4.875	0.368885	5	5	5

## Sheet: Kopie van English
Domain	AP	GF	EG	UW	LP	PdV	EM	HL
Medication safety
1	3	3	3	4	3	4	3	4
2	3	3	3	4	3	4	3	4
3	3	4	4	4	3	4	3	4
4	3	4	3	3	4	3	3	4
5	4	3	3	4	4	4	4	4
6	3	3	3	4	3	4	4	5
7	2	2	2	2	2	2	2	2
8	2	2	3	3	3	3	3	4
9	5	5	5	5	5	5	5	5
10	4	4	4	4	4	4	4	4
11	3	4	3	4	3	4	4	4
12	2	2	2	2	2	1	2	1
13	2	2	2	2	2	2	2	4
14	2	2	2	2	2	2	2	3
15	3	3	3	4	4	4	3	2
16	2	2	2	3	3	3	2	4
17	2	2	2	2	2	2	2	4
18	2	2	2	2	2	2	2	2
	4	5	4	5	5	5	5	5
	4	5	5	5	5	5	4	4

## Sheet: German
Domain	Indicator	Recommendations	Key elements	Question adressed to ChatGPT	Chat GPT answer	Author assessment		AP	GF	EG	UW	LP	PdV	EM	HL
Medication safety		Embryotox														Mean	STD	Median	IQR1	IQR3
1	Paracetamol	For pain requiring treatment with medication, paracetamol is one of the analgesics of choice at any stage of pregnancy. For high fever requiring treatment, it is among the antipyretics of choice. It can be used within the usual dose range. Like any other pain medication, it should not be taken uncritically for days at a time or even for several weeks without medical advice.	1. For pain, one of the analgesics of choice at any stage of pregnancy. 2 . For high fever, among the antipyretics of choice. 3. Can be used within usual dose range. 4. Should not be taken uncritically for longer periods without medical advice.	Is it safe to use paracematol during my pregnancy? (Ist es sicher, Paracematol während der Schwangerschaft einzunehmen?)	It is recommended that pregnant women consult their doctor before taking any medication, as some medications may have adverse effects during pregnancy. However, acetaminophen is usually safer than other analgesics such as aspirin or ibuprofen, which should be avoided during pregnancy. Paracetamol is used to relieve pain and fever and can be taken during pregnancy if needed. However, it is always …			5	4	4	5	4	4	4	4	4.25	0.46291	4	4	4.25
				Is it dangerous to use paracetamol during my pregnancy? (Ist es gefährlich, während der Schwangerschaft Paracetamol einzunehmen?)	Taking acetaminophen during pregnancy is generally safe as long as it is taken at the recommended dosage. Paracetamol is a common painkiller used to relieve headaches, toothaches, menstrual cramps, and fevers. It is often considered a safe option for pregnant women because it usually has no adverse effects on pregnancy or the unborn child. However, pregnant women should always consult their docto…			5	5	5	5	5	5	5	5	5	0	5	5	5
2	Ibuprofen	Ibuprofen is one of the analgesics/antiphlogistics of choice, along with paracetamol, during the first and second trimesters of pregnancy. Like any other pain medication, it should not be taken uncritically for days at a time or for several weeks without medical advice. Long-term therapy with ibuprofen or other NSAIDs should only be undertaken after medical consultation and strict indication. In …	1. One of the analgesics of choice during first and second trimester of pregnancy. 2. Should not be taken for longer periods wihtout medical advice. 3. Long-term therapy should only be taken after medical consultation. 4. Must not be used after gestational week 28.	Is it safe to use ibuprofen during my pregnancy? (Ist es sicher, Ibuprofen während der Schwangerschaft einzunehmen?)	No, it is not recommended to take ibuprofen during pregnancy, especially in the last trimester. There is evidence that ibuprofen may increase the risk of miscarriage and serious birth complications. It is also not recommended to use ibuprofen during the first trimester because it may increase the risk of malformations. If a pregnant woman experiences pain or fever, she should consult her doctor f…			1	2	2	2	2	1	2	2	1.75	0.46291	2	1.75	2
				Is it dangerous to use ibuprofen during my pregnancy? (Ist es gefährlich, Ibuprofen während der Schwangerschaft einzunehmen?)	There is evidence to suggest that taking ibuprofen during pregnancy can increase the risk of certain complications. Ibuprofen belongs to the group of nonsteroidal anti-inflammatory drugs (NSAIDs) and, when taken in high doses or over a prolonged period, can increase the risk of miscarriage, gastrointestinal bleeding, delays in childbirth, and damage to the fetus's kidneys. Taking ibuprofen in the…			1	1	1	1	1	1	1	2	1.125	0.353553	1	1	1
3	Doxylamine	Doxylamine is approved in Germany for the treatment of nausea and vomiting during pregnancy and is one of the drugs of choice - as it is in Anglo-Saxon countries together with pyridoxine. It can also be used for short-term therapy of sleep disorders.	1. Drug of choice for treatment of nausea and vomiting during pregnancy. 2. Short-term therapy for sleep disorders is possible.	Is it safe to use doxylamin during my pregnancy? (Ist es sicher, Doxylamin während der Schwangerschaft einzunehmen?)	Doxylamine is sometimes prescribed as an antiemetic (anti-nausea and anti-vomiting medication) and may be used in some cases during pregnancy to treat morning sickness and vomiting. It is considered relatively safe in pregnancy and has no proven risk of malformations or other complications. However, doxylamine should only be taken under a doctor's supervision and after a thorough risk-benefit ass…			2	4	4	4	4	4	4	4	3.75	0.707107	4	4	4
				Is it dangerous to use doxylamin during my pregnancy? (Ist es gefährlich, Doxylamin während der Schwangerschaft einzunehmen?)	Doxylamine is a prescription medication sometimes used to treat morning sickness and vomiting during pregnancy. It is generally considered safe when taken under a doctor's supervision and at the recommended dosage. However, there are some concerns about the effects of doxylamine on the fetal central nervous system and the risk of overdose, especially when combined with other medications. It is al…			2	4	4	4	4	4	4	4	3.75	0.707107	4	4	4
4	Ondansetron	Ondansetron should be used only when symptoms are severe and primary recommended antiemetics have failed.	1. To be used only for severe symptoms. 2. To be used in case other alternatives failed.	Is it safe to use ondansetron during my pregnancy? (Ist es sicher, Ondansetron während der Schwangerschaft einzunehmen?)	Ondansetron is a prescription medication used to treat nausea and vomiting, and is also used in pregnant women to treat morning sickness and vomiting. Although ondansetron is considered relatively safe, there are still concerns about its safety during pregnancy. There have been some reports of a possible link between ondansetron and birth defects in newborns, particularly heart defects. Although …			5	5	5	5	5	5	5	5	5	0	5	5	5
				Is it dangerous to use ondansetron during my pregnancy? (Ist es gefährlich, Ondansetron während der Schwangerschaft einzunehmen?)	There are some concerns about the safety of ondansetron during pregnancy. Although ondansetron is considered relatively safe, there have been reports of a possible association between the use of ondansetron during pregnancy and an increased risk of birth defects in newborns, particularly heart defects. Therefore, ondansetron is not usually used routinely to treat morning sickness and vomiting in …			5	5	5	5	5	5	5	5	5	0	5	5	5
5	Levothyoroxine	Levothyroxine is the drug of choice for the treatment of hypothyroidism in pregnancy. Ideally, the metabolic situation should be checked and optimized before pregnancy. As a rule, the thyroxine requirement increases during pregnancy, so that a dose increase is often necessary. Once pregnancy has been established, the TSH level should be determined early and the thyroxine dose adjusted. A check is…	1. Drug of choice. 2. Monitoring and treatment adaptation before pregnancy. 3. Dose increase often necessary during pregnancy. 4. TSH level to be checked every 4-8 weeks and 4 weeks after dose adjustment. 5. No conomittant treatment with thyrostatic drugs.	Is it safe to use levothyroxine during my pregnancy? (Ist es sicher, Levothyroxin während der Schwangerschaft einzunehmen?)	Levothyroxine is a synthetic thyroid hormone used to treat hypothyroidism (an underactive thyroid gland). It is generally considered safe to take during pregnancy because it is essential for normal brain development in the fetus. During pregnancy, it is important that thyroid hormone levels are within the normal range, as this is essential for a healthy pregnancy and normal fetal development. If …			3	5	4	5	4	5	4	4	4.25	0.707107	4	4	5
				Is it dangerous to use levothyroxine during my pregnancy? (Ist es gefährlich, Levothyroxin während der Schwangerschaft einzunehmen?)	Levothyroxine is a medication commonly used to treat hypothyroidism (an underactive thyroid gland). When taken during pregnancy under the supervision of a doctor, it is generally considered safe. During pregnancy, it is important that thyroid hormone levels remain in the normal range, as this is critical for a healthy pregnancy and normal fetal development. Untreated or inadequately treated hypot…			4	5	4	5	4	5	4	4	4.375	0.517549	4	4	5
6	Propylthiouracil	Before pregnancy, therapy for Graves' disease or hyperthyroidism of other etiologies should be finished, if possible. However, if pregnancy is planned while on thyrostatic therapy, the patient should be euthyroid. Propylthiouracil (PTU) is preferable to other thyrostatic agents. A switch to PTU should be made before conception, although the ideal timing is a matter of debate. On the other hand, i…	1. Preferred treatment option. 2. Switch to PTU before conception. 3. Small risk of severe liver toxicity. 4. Ultrasound after 1st trimester exposure. 5. Consider stopping treatment in women who require low dose. 6. Dose as low as possible. 7. Concurrent administration of thyroid hormone should be avoided. 8. Consider switching a patient on PTU therapy to thiamazole/carbimazole after 16 weeks bec…	Is it safe to use propylthiouracil during my pregnancy? (Ist es sicher, Propylthiouracil während der Schwangerschaft einzunehmen?)	Propylthiouracil (PTU) is a medication used to treat hyperthyroidism (an overactive thyroid gland). It may be considered safe during pregnancy under certain circumstances, but there are potential risks. Untreated or inadequately treated hyperthyroidism during pregnancy can lead to complications such as miscarriage, premature birth, preeclampsia (pregnancy poisoning), and low birth weight. It is t…			3	4	4	4	4	4	4	4	3.875	0.353553	4	4	4
				Is it dangerous to use propylthiouracil during my pregnancy? (Ist es gefährlich, Propylthiouracil während der Schwangerschaft einzunehmen?)	Propylthiouracil (PTU) is a medication used to treat hyperthyroidism (an overactive thyroid gland). It may be considered safe during pregnancy under certain circumstances, but there are potential risks. Untreated or inadequately treated hyperthyroidism during pregnancy can lead to complications such as miscarriage, premature birth, preeclampsia (pregnancy poisoning), and low birth weight. It is t…			3	4	4	4	4	3	4	4	3.75	0.46291	4	3.75	4
7	Carbimazole	Before pregnancy, therapy for Graves' disease or hyperthyroidism of other etiologies should be completed, if possible. However, if pregnancy is planned while on thyrostatic therapy, the patient should be euthyroid. Propylthiouracil (PTU) is preferable to other thyrostatic agents. A switch to PTU should be made before conception, although the ideal timing is a matter of debate. On the other hand, …	1. PTU is the preferred treatment option, switch to PTU before conception. 2. Small risk of severe liver toxicity with PTU. 3. Ultrasound after 1st trimester exposure. 4. Consider stopping treatment in women who require low dose. 5. Controversy on whether to switch to PTU after 1st trimester exposure has already occured. 6. Dose as low as possible. 7. Concurrent administration of thyroid hormone …	Is it safe to use carbimazol during my pregnancy? (Ist es sicher, Carbimazol während der Schwangerschaft einzunehmen?)	Carbimazole is a drug used to treat hyperthyroidism. There are limited data on the safety of carbimazole during pregnancy, but there are some studies that indicate it may be safe in some cases. It is usually recommended that women who are taking carbimazole and want to become pregnant talk to their doctor to find the best treatment option. In some cases, it may be necessary to discontinue the med…			3	3	3	3	3	3	3	2	2.875	0.353553	3	3	3
				Is it dangerous to use carbimazol during my pregnancy? (Ist es gefährlich, Carbimazol während der Schwangerschaft einzunehmen?)	Carbimazole is a drug used to treat hyperthyroidism (an overactive thyroid gland). It can be potentially dangerous during pregnancy and is usually avoided. Carbimazole may increase the risk of malformations of the fetus, especially in the first half of pregnancy. Possible malformations include cleft palate, heart defects, and tracheoesophageal fistula. Therefore, the use of carbimazole in pregnan…			3	4	4	4	4	4	4	4	3.875	0.353553	4	4	4
8	Metformin	If possible, women with type 2 diabetes should be switched to human insulin when planning pregnancy. Metformin may be an alternative treatment option for overweight women with type 2 diabetes. Gestational diabetes requiring drug therapy should also be treated with human insulin. Metformin may be an alternative treatment option for overweight women with gestational diabetes. If metformin is prescr…	1. Switch to insulin in women with type 2 diabetes as soon as pregnancy is planned. 2. Metformin may be an alternative treatment option for overweight women with type 2 diabetes. 3. Gestational diabetes should be treated with insulin. 4. Metformin may be an alternative treatment option for overweight women with gestational diabetes. 5. In the context of PCOS, discontinue treatment after diagnosis…	Is it safe to use metformin during my pregnancy? (Ist es sicher, Metformin während der Schwangerschaft einzunehmen?)	Metformin is a medication used to treat diabetes. There are limited data on the safety of metformin during pregnancy, but there are some studies that indicate it may be safe in some cases. It is usually recommended that women taking metformin who want to become pregnant talk with their doctor to find the best treatment option. In some cases, it may be necessary to stop the medication and switch t…			3	4	4	4	4	3	4	4	3.75	0.46291	4	3.75	4
				Is it dangerous to use metformin during my pregnancy? (Ist es gefährlich, Metformin während der Schwangerschaft einzunehmen?)	The safety of metformin during pregnancy has not been fully established. There are some limited studies and experience with the use of metformin in pregnancy, but these indicate that it may be safe in some cases. Metformin is usually used to treat diabetes, especially in women with type 2 diabetes or gestational diabetes. Good blood sugar control is important to minimize complications for the mot…			3	3	4	3	3	3	3	2	3	0.534522	3	3	3
9	Glibenclamide	If possible, women with type 2 diabetes should be switched to human insulin when planning pregnancy. Since experience with glibenclamide in gestational diabetes is insufficient, human insulin should be used if dietary management is inadequate. Ultrasound to confirm normal fetal development is recommended for every pregnant woman with diabetes mellitus.	1. Switch to insulin in women with type 2 diabetes as soon as pregnancy is planned. 2. Gestational diabetes should be treated with insulin. 3. Perform ultrasound to confirm normal fetal development for every pregnant woman with diabetes.	Is it safe to use glibenclamid during my pregnancy? (Ist es sicher, Glibenclamid während der Schwangerschaft einzunehmen?)	The use of glibenclamide during pregnancy is generally not recommended because the safety of the drug during pregnancy has not been fully established. There is evidence that glibenclamide may increase the risk of low blood sugar in the newborn. Glibenclamide is usually used to treat type 2 diabetes, especially in patients in whom diet and exercise alone are not sufficient to control blood glucose…			1	2	3	1	2	1	3	4	2.125	1.12599	2	1	3
				Is it dangerous to use glibenclamid during my pregnancy? (Ist es gefährlich, Glibenclamid während der Schwangerschaft einzunehmen?)	The use of glibenclamide during pregnancy is generally not recommended because the safety of the drug during pregnancy has not been fully established. There is evidence that glibenclamide may increase the risk of low blood sugar in the newborn. Glibenclamide is usually used to treat type 2 diabetes, especially in patients in whom diet and exercise alone are not sufficient to control blood glucose…			1	2	3	1	2	1	2	4	2	1.06904	2	1	2.25
10	Valproate	Women of childbearing age may use valproate only if the conditions of the pregnancy prevention program are met. Valproate must not be used in pregnant women or women planning pregnancy. The only exception is female patients with epilepsy for whom no suitable therapeutic alternatives are available. These women should take 0.8 mg of folic acid daily from planning pregnancy until at least the end of…	1. The conditions of the pregnancy prevention program apply. 2. Valproate must not be used when planning pregnancy or during pregnancy, except in women with treatment resistant epilepsy. 3. If valproate needs to be used, take 0.8 mg/day folic acid before and until the end of the 1st trimester of pregnancy. 3. The dose should be as low as possible, divided into at least 2 doses using a stained-rel…	Is it safe to use valproate during my pregnancy? (Ist es sicher, Valproat während der Schwangerschaft einzunehmen?)	No, taking valproate during pregnancy can cause severe birth defects and developmental problems in the unborn child. Valproate is a drug used to treat epilepsy, bipolar disorder, and migraines. It affects the central nervous system and can be toxic in high doses. Studies have shown that taking valproate during pregnancy may increase the risk of birth defects such as neural tube defects, cognitive…			3	3	3	4	3	4	3	3	3.25	0.46291	3	3	3.25
				Is it dangerous to use valproate during my pregnancy? (Ist es gefährlich, Valproat während der Schwangerschaft einzunehmen?)	Yes, taking valproate during pregnancy can be very dangerous and lead to severe birth defects and developmental problems in the unborn child. Valproate is a drug used to treat epilepsy, bipolar disorder, and migraines. It may increase the risk of neural tube defects, cognitive impairment, autism, and other developmental disorders if taken during pregnancy, especially in the first trimester. Some …			3	3	3	4	3	4	3	4	3.375	0.517549	3	3	4
								561								3.50625	1.1922	4	3	4
Vaccination in pregnancy
1	Pertussis	Pertussis vaccination is recommended in all pregnant women whatever the term of pregnancy, but preferably between 22-34 weeks so that newborn is protected in case of premature birth. Theoretically, a woman kan be vaccinated from 12+6 AG untill the end of pregnancy. The vaccination should be repeated in every pregnancy. Boostrix is being to vaccinate against pertussis vaccin and is considered safe…	1. Pertusssis vaccination is recommended in all pregnant women qhatever term of pregnancy 2. Vaccinate preferably between 22-34 weeks 3. Vaccination is safe for both mother and child 4. Vaccination should be repeated in every pregnancz	Is it safe to get a pertussis vaccination during pregnancy? (Ist eine Pertussis-Impfung während der Schwangerschaft sicher?)	As an AI language model, I cannot provide medical advice. Please always consult a qualified healthcare professional for medical advice. However, I can tell you that pertussis (also known as whooping cough) is a serious respiratory illness caused by the bacterium Bordetella pertussis and can be particularly dangerous for infants. Pregnant women can transmit pertussis to their unborn babies, and in…			3	4	4	4	4	4	4	3	3.75	0.46291	4	3.75	4
		Pertussis vaccination in pregnancy rgives 90% protection untill a babz is 3 months old. Also, by vaccinating herself, women are less likely to give the disease to their newborn after birth.	1. Risk reduction of 90% of a pertussis infection untill 3 months after birth 2. Reduced risk that mother transmits the disease to her newborn after vaccination	Is there a benefit to get a pertussis vaccination during pregnancy? (Ist eine Pertussis-Impfung während der Schwangerschaft von Nutzen?)	Yes, pertussis vaccination during pregnancy is beneficial. Pertussis, also known as whooping cough, is a highly contagious bacterial respiratory disease that can cause serious complications, especially in infants. Vaccination against pertussis during pregnancy provides protection to both the pregnant woman and the unborn child. The main benefit of pertussis vaccination during pregnancy is that ma…			4	4	4	5	4	5	4	4	4.25	0.46291	4	4	4.25
2	Influenza	Influenza vaccination is recommended in all pregnant women dpending on the season to protect them from an increased risk for severe maternal complications. Current literature did not show any feto-maternal risk for after vaccination with an influenza vaccination.	1. Infuenza vaccination is recommended in all pregnant women 2. No feto-maternal risk after vaccination reported	Is it safe to get an influenza vaccination during pregnancy? (Ist eine Grippeimpfung während der Schwangerschaft sicher?)	As an AI language model, I cannot provide medical advice. Please always consult a qualified healthcare professional for medical advice. However, I can tell you that influenza vaccination during pregnancy is generally considered safe and recommended. Pregnant women are at increased risk for severe complications from influenza, such as pneumonia, respiratory distress, and prenatal complications. In…			4	5	5	5	5	5	5	4	4.75	0.46291	5	4.75	5
		Influeneza vaccination may protect pregnant women from severe form of influenza and reduces severe maternal outcome. it reduces the risk of preterm birth. Newborns are protected against influenza in the first weeks after birth.	1. Influenya vaccinatino protects women from severe maternal outcome 2. It reduces the risk of preterm birth 3. it reduces the risk of neonatal influenza infection	Is there a benefit to get an influenza vaccination during pregnancy? (Ist eine Grippeimpfung während der Schwangerschaft von Nutzen?)	Yes, influenza vaccination during pregnancy is beneficial. Influenza, also known as the flu, is a viral respiratory illness that can cause severe complications in pregnant women. Vaccination against influenza during pregnancy provides protection to both the pregnant woman and the unborn child. The main benefit of influenza vaccination during pregnancy is that it reduces the risk of influenza infe…			4	5	5	5	5	4	5	4	4.625	0.517549	5	4	5
3	Covid	Vaccination against COVID is recommended during pregnancy as pregnant women are at increased risk of maternal complications. Women can be vaccinated throughout de whole prengancy. A 'rappel' is recommended if women had been vaccinated before pregnancy. Recommended type of vaccinations in prengancy are mRNA vaccins (Pfizer en Moderna).	1. Covid vaccinatin is recommended for pregnant women 2. Women can be vaccinated throughout de whole pregnancy 2. No feto-maternal risk reported ater vaccination with mRNA vaccins	Is it safe to get a covid vaccination during pregnancy? (Ist eine Covid-Impfung während der Schwangerschaft sicher?)	As an AI language model, I cannot provide medical advice. Please always consult a qualified healthcare provider for medical advice. There is limited data on the safety of COVID-19 vaccinations during pregnancy, as pregnant women were not extensively included in the clinical trials for the approval of COVID-19 vaccines. However, there is currently no evidence of increased risks for pregnancy compl…			1	1	2	1	2	1	1	3	1.5	0.755929	1	1	2
		Covid vaccination may protect pregnant women from severe form of Covid and reduces severe maternal outcome. it reduces the risk of preterm birth. Newborns are protected against covid in the first weeks after birth although these are generally very mild or even asymptomatic.	1. Cavid vaccination protoects women from severa maternal outcome 2. it reduces the risk of preterm birth	Is there a benefit to get a covid vaccination during pregnancy? (Ist eine Covid-Impfung während der Schwangerschaft von Nutzen?)	As an AI language model, I cannot provide medical advice. Please always consult a qualified healthcare provider for medical advice. There is evidence to suggest that COVID-19 vaccinations during pregnancy may have benefits. COVID-19 is a serious illness that can lead to severe complications such as pneumonia, respiratory distress, and organ failure. Pregnant women may have an increased risk of se…			3	4	4	5	4	5	4	4	4.125	0.64087	4	4	4.25
4	Td-iPV	Td-iPV vaccination is not recommended as standard care in pregnant women. There are nevertheless enough data on td-iPV vaccination during pregnancy without adverse maternal outcome and if vaccination is necessaray this can be performed.	1. not recommended as standard care pregnant women 2. no fetal maternal risk reported 3. If indicated, vaccination can be performed safely during pregnancz	Is it safe to get an Td iPV vaccination during pregnancy? (Ist es sicher, sich während der Schwangerschaft mit Td iPV impfen zu lassen?)	As an AI language model, I cannot provide individual medical advice. However, it is known that Td (Tetanus-Diphtheria) and iPV (inactivated Poliovirus) vaccinations are generally considered safe and may be recommended during pregnancy in certain cases, especially when there is an increased risk of Tetanus, Diphtheria, or Poliovirus infections. The Tetanus-Diphtheria vaccination protects against t…			5	5	5	5	5	5	5	3	4.75	0.707107	5	5	5
		there are no benefits in terms of maternal or fetal outcome through routine td-iPV vaccination but in individual cses it may be indicated.	1. no beneits in terms of feto-maternal outcome after vaccination with Td=iPV during pregnancy 2. vaccination should only be performed on specific individual indication	Is there a benefit to get a Td-IPV vaccination during pregnancy? (Ist eine Td-IPV-Impfung während der Schwangerschaft von Nutzen?)	As an AI language model, I cannot provide individual medical advice. Td-IPV (Tetanus-Diphtheria-inactivated Poliovirus) vaccination during pregnancy may be beneficial in certain cases. Tetanus, Diphtheria, and Poliovirus are serious infectious diseases that can cause severe complications. Td-IPV vaccination can help protect pregnant women from these diseases and transfer immunity to the unborn ch…			5	5	5	5	5	5	5	3	4.75	0.707107	5	5	5
5	Tuberculosis	BCG is a living vaccination which is contra-indicated in pregnancy.	1. Living vaccination 2. Contra-indicated in pregnancy 3. No data available on use during pregnancy	Is it safe to get a Tuberculis vaccination during pregnancy? (Ist eine Tuberkulose-Impfung während der Schwangerschaft sicher?)	As an AI language model, I cannot provide individual medical advice. Tuberculosis vaccination during pregnancy is generally not recommended as there are concerns about safety for the unborn child. Tuberculosis vaccination, also known as BCG vaccination (Bacillus Calmette-Guérin), is a vaccine against tuberculosis, a bacterial infectious disease that can affect the lungs and other organs. The BCG …			4	4	4	4	4	3	4	3	3.75	0.46291	4	3.75	4
		There are no benefits in terms of maternal or fetal outcome through routine tuberculosis vaccination.	1. No feto-maternal benefit through routine vaccination	Is there a benefit to get a tuberculosis vaccination during pregnancy? (Ist eine Tuberkulose-Impfung während der Schwangerschaft von Nutzen?)	TB (tuberculosis) vaccination during pregnancy is generally not beneficial, as there are concerns about safety for the unborn child. TB vaccination, also known as BCG vaccination (Bacille Calmette-Guérin), is a vaccine against tuberculosis, a bacterial infectious disease that can affect the lungs and other organs. BCG vaccination is offered as part of the national immunization program in some cou…			4	4	4	4	4	5	4	5	4.25	0.46291	4	4	4.25
6	Typhoid	The typhoid vaccination is a living vaccination and therefore preferably not used during pregnancy. In a few small case series of in total 200 patients no fetal adverse outcome after vaccination has been described.	1. living vaccination 2. not recommended as standard care in pregnancy 3. No adverse feto-maternal outcome reported	Is it safe to get a Typhoid vaccination during pregnancy? (Ist eine Typhus-Impfung während der Schwangerschaft sicher?)	As an AI language model, I cannot provide individual medical advice. Typhoid vaccination during pregnancy is generally not recommended, as there is limited data on the safety of this vaccination during pregnancy. Typhoid vaccination is a vaccine against typhoid, a bacterial infectious disease caused by the bacterium Salmonella enterica serovar Typhi, which is mainly transmitted through contaminat…			5	5	5	5	5	5	5	3	4.75	0.707107	5	5	5
		there are no benefits in terms of maternal or fetal outcome through routin typhoid vaccination.	1. no feto-maternal benefit throuhg routine vaccination	Is there a benefit to get aTyphoid vaccination during pregnancy? (Ist eine Typhus-Impfung während der Schwangerschaft von Nutzen?)	There is limited data on the safety and efficacy of typhoid vaccination during pregnancy, so it is generally not recommended. While typhoid vaccination may be recommended as a preventive measure for non-pregnant individuals to protect against typhoid infection, its use during pregnancy is controversial due to the lack of sufficient data on safety and efficacy. Generally, it is recommended to avoi…			5	5	5	5	5	4	5	3	4.625	0.744024	5	4.75	5
7	Hepatis A	Hep A vaccination is not recommended as standard care in pregnancy but itis generally considered that the fetal risk is nihil. The risk of a hep A infection and the risks of prophylaxis should be balanced.	1. not recommended as standard care during pregnancy 2. No adverse fetal outcome reported 3. vaccination during pregnancy only recommended inc ase of strong risk of hep A infection	Is it safe to get a Hep A vaccination during pregnancy? (Ist eine Hep A-Impfung während der Schwangerschaft sicher?)	No, generally, hepatitis A vaccination is not recommended during pregnancy. There is limited data on the safety of hepatitis A vaccination during pregnancy, and there have been no adequate studies to confirm its safety for pregnant women and unborn babies. Therefore, it is best to avoid vaccination during pregnancy unless there is a specific medical indication and the potential risk-benefit ratio…			5	5	5	5	5	5	5	5	5	0	5	5	5
		There are no benefits in terms of maternal or fetal outcome trhough routin hep A vaccination during pregnancy.	1. There are not benefits regarding a routine hep A vaccination during pregnancy	Is there a benefit to get a Hep A vaccination during pregnancy? (Ist eine Hep A-Impfung während der Schwangerschaft von Nutzen?)	Hepatitis A vaccination during pregnancy is generally not considered as a measure of benefit, as there is limited data on the efficacy of hepatitis A vaccination during pregnancy. There are no adequate studies to demonstrate that vaccination during pregnancy actually provides a benefit to the pregnant woman or the unborn child. It is important to note that during pregnancy, other preventive measu…			5	5	5	5	5	5	5	5	5	0	5	5	5
8	Yellow fever	The yellow fever vaccination is a living vaccination and therefore preferably not used during pregnancy. Pregnant women are recommended to not travel to any area with high prevalence of yellow fever. Nevertheless, there are no indications for an increased risk of fetal malformations after yellow fever vaccination in pregnancy after publication of multiple data and therefore it can be given if tra…	1. living vaccination 2. not recommended as standard care in pregnancy 3. traveling to areas with yellow fever endemic should be avoided during pregnancy 4. no adverse feto-maternal outcome reported after yellow fever vaccination	Is it safe to get a yellow fever vaccination during pregnancy? (Ist eine Gelbfieberimpfung während der Schwangerschaft sicher?)	No, yellow fever vaccination during pregnancy is generally not recommended, as there is limited data on the safety of yellow fever vaccination during pregnancy. There are no adequate studies to confirm the safety of yellow fever vaccination for pregnant women and unborn babies. Therefore, it is best to avoid vaccination during pregnancy unless there is a specific medical indication and the potent…			5	4	4	4	5	4	4	3	4.125	0.64087	4	4	4.25
		There are no benefits in terms of matenral or fetal outocome through routin vaccination against yellow fever. Nevertheless, women traveling to ares with high fever epidemias might need vaccination in which the the risk of a yellow fever infection should be balanced agianst the risk of vaccination	1. yellow fever during pregnancy can have severe feto=maternal consequences 2. There is not benefit in standard vaccination during pregnancy 3. If travel to endemic yellow fever area is necessary during pregnancy, vaccination should be recommended 4. If traval to endemic yellow fever area is necessary during pregnancy, vaccination is not recommended if a woman has already had a vaccination before…	Is there a benefit to get a yellow fever vaccination during pregnancy? (Ist eine Gelbfieberimpfung während der Schwangerschaft von Nutzen?)	There is no clear data suggesting that yellow fever vaccination during pregnancy provides direct benefits to the pregnant woman or the unborn child. Yellow fever is a potentially severe viral disease transmitted by mosquitoes and is endemic in some countries. Yellow fever vaccination can protect against infection with the virus. However, yellow fever vaccination during pregnancy is generally not …			5	3	3	4	5	4	4	1	3.625	1.30247	4	3	4.25
9	General	Influenza, pertussis, Covid are all recommended vaccination during pregnancy.	1. During pregnancy influenya vaccination is recommended 2. During pregnancy, pertussis vaccination is recommended 3. During pregnancy, covid vaccination is recommended	Which vaccines are recommended during pregnancy ? (Welche Impfungen werden während der Schwangerschaft empfohlen?)	"The recommended vaccinations during pregnancy vary by country and individual medical needs. However, the following vaccinations are generally recommended during pregnancy in many countries: Influenza vaccination (Flu): Pregnant women are at an increased risk of serious complications from the flu, so an annual flu vaccination is usually recommended during the flu season, especially in the second …			1	3	3	1	3	1	3	4	2.375	1.18773	3	1	3
10	General	Living vaccinations are contra-indicated during pregnancy and pregnancy should be avoided the month following a living vaccination. In individual cases, an exception may be made on this rule if the risk of infection is considered as very high.	1. living vaccinations are contra-indicated in pregnancy 2. avoid pregnancy 1 month after a living vaccination 3. Indivual risk assessment can be a reason to vaccinate a woman with a living vaccination during pregnancy in rare cases	a. Which vaccines are contraindicated during pregnancy ? (Welche Impfungen sind während der Schwangerschaft kontraindiziert?)	During pregnancy, there are certain vaccinations that are generally contraindicated, as they may potentially be harmful to the pregnant woman or the unborn child. Here are some examples of vaccinations that are typically avoided during pregnancy: Live vaccines: Vaccines that contain live attenuated viruses or bacteria are usually contraindicated during pregnancy. Examples of such vaccines include…			5	4	4	5	4	5	4	4	4.375	0.517549	4	4	5
								595								4.13194	1.09191	4	4	5
Congenital infections in pregnany		AWMF
1	Rubella	Rubella is a viral disease, which is very contageous but mild and therefore it can be transmitted fast and silently. . When a woman, who has no antibodies againts this deasease, gets Rubella, there is a risk of miscarriage and a risk to develop the congenital rubella syndrome through materno-fetal transmission. This can reslut in deafness, blindness and disturbed mental development. The risk of f…	1, Maternal fetal transmission 2, Congenital rubella syndrome and increased risk of miscarriage in the first half of pregnancy 3, Risk of maternal fetal transmission decreased with term of pregnancy 4, ideally women should be vaccinated before pregnancy	a. Is it dangerous if I had a Rubella infection in my pregnancy? (a. Ist eine Rötelninfektion während der Schwangerschaft gefährlich ?)	Yes, a rubella infection during pregnancy can be very dangerous, especially in the first 20 weeks of pregnancy. Rubella is a viral disease that is transmitted through droplets and often occurs in children. If a pregnant woman gets rubella and has no immunity to the disease, the virus can be transmitted to the unborn baby and cause severe damage known as congenital rubella syndrome. Congenital rub…			4	4	4	4	4	4	4	5	4.125	0.353553	4	4	4
				b. Is a Rubella infection during pregnancy harmless? (b. Ist eine Rötelninfektion während der Schwangerschaft harmlos?)	No, a rubella infection during pregnancy is not harmless. If a pregnant woman gets rubella and has no immunity to the disease, the virus can be transmitted to the unborn baby and cause severe damage known as congenital rubella syndrome. Congenital rubella syndrome can lead to a miscarriage, stillbirth, or the birth of a child with various physical and mental disabilities, including hearing and vi…			4	4	4	4	4	4	4	4	4	0	4	4	4
2	Rubella screening	Serological screening for Rubella antibodies should only be performed in women who have not been vaccinated againts Rubella, or in women in whom it is not clear whether they have been vaccinated or not. If women do not have antibodies accroding to this serological screening, a postpartum vaccination should be recommended. In these women, a control serological testing can be performed at 20 weeks …	1, no systematic screening recommended 2, screening in first trimester in women who have never been vaccinated againt Rubella or in whom there is doubt 3, in a pregnand women exposed to rubella or with symptoms of Rubella or whith ultrasonographic markers of rubella ysndrome, serological testing by IgM and IGG should be performed to determine immunological status	a. Is routine screening for rubella recommended during pregnancy? (a. Wird ein Routine-Screening auf Röteln während der Schwangerschaft empfohlen?)	Yes, routine screening for rubella is recommended during pregnancy to ensure that the woman is immune to the disease. The screening is usually done during the first prenatal visit and involves a blood test that measures the rubella antibodies in the woman's blood. If the woman does not have antibodies to rubella, she is usually recommended to get vaccinated once she has delivered the baby and is …			3	4	3	4	4	4	4	2	3.5	0.755929	4	3	4
				b. Under what conditions is rubella screening during pregnancy recommended? (b. Unter welchen Bedingungen wird ein Röteln-Screening während der Schwangerschaft empfohlen?)	Rubella screening during pregnancy is generally recommended for all pregnant women because rubella infection during pregnancy can cause serious complications for the unborn child. It is particularly important to conduct screening in the following cases: If the pregnant woman is not sure if she is immune to rubella and has not received a vaccination or has not received sufficient vaccination. If t…			3	4	4	3	4	4	4	4	3.75	0.46291	4	3.75	4
3	CMV	Tranplacental transmissin of CMV can happen during pregnancy and result in congenital CMV infection. The symptoms of this infection variy widely, from asymptomatic infection (approx. 85–90%) to fetal hydrops, abortion and postnatal death (approx. 0.5%). The clinical signs and symptoms in between these extremes range from subclinical sensorineural losses to growth, mental and motor retardation, to…	1, Maternal fetal tranmission 2, Maternal fetal transmission can take place through primo-infection, re-infection or re-activiation 3, risks of transmisison increases with duration of pregnancy 4, after transmission, 10-15 % of children will have anomalies at birth, 10-15% will be aysmptomati but develop symptoms later	a. Is it dangerous if I had a CMV infection in my pregnancy? (Ist eine CMV Infektion während der Schwangerschft gefährlich)?	Yes, a CMV (Cytomegalovirus) infection during pregnancy can be dangerous, especially if the infection occurs for the first time during pregnancy. If a pregnant woman gets the CMV virus for the first time during pregnancy, there is an increased risk of infection in the unborn child (congenital CMV infection). The infection can lead to various complications such as premature birth, low birth weight…			4	4	4	4	4	4	4	3	3.875	0.353553	4	4	4
				b. Is a CMV infection during pregnancy harmless? (b. Ist eine CMV-Infektion während der Schwangerschaft harmlos?)	A CMV infection during pregnancy can be harmless in some cases, but it can also lead to serious complications, especially if the infection is primary or if the expectant mother has a weakened immune system. CMV (Cytomegalovirus) is a common virus infection that doesn't cause symptoms in most people, but in pregnant women who contract the virus for the first time, it can pose a risk to the unborn …			4	4	4	4	4	4	4	4	4	0	4	4	4
4	CMV screening	It is recommended to collect a serum reference sample at the start of pregnancy and to store it for two years. With this, HCMV-IgG seroconversion can be diagnosed in initially HCMV IgG-seronegative pregnant women. Screening should be performed in case of clinical or sonographic suspcion. When no serum reference sample is available, HCMV-specific IgG avidity can be measured to differentiate betwee…	1, no systematic screening recommended in pregnancy 2, serological testing should be performed in case of suspicion of a CMV infection either in case of IUGR or fetal abnormalities at ultrasound 3, neonatal testing of CMV in urine or salivve in case of a suspciion of maternal infection	a. Is routine screening for CMV recommended during pregnancy? (a. Wird ein Routine-Screening auf CMV während der Schwangerschaft empfohlen?)	Routine screening for CMV during pregnancy is not currently generally recommended. Most pregnant women are not tested for CMV unless they have symptoms of an infection or there is a suspicion of an infection. This is because a CMV infection in most cases does not cause symptoms and treatment is not necessary for the pregnant woman. However, if an infection is detected, close monitoring and potent…			4	4	4	4	4	3	4	4	3.875	0.353553	4	4	4
				b. Under what conditions is CMV screening during pregnancy recommended? (b. Unter welchen Bedingungen wird ein CMV-Screening während der Schwangerschaft empfohlen?)	CMV screening during pregnancy is not typically recommended as a routine test, unless there are certain risk factors present. Here are some conditions under which CMV screening during pregnancy may be recommended: Suspected CMV infection: If a pregnant woman exhibits symptoms of a CMV infection, such as fever, fatigue, and swollen lymph nodes, CMV screening may be performed. Previous CMV infectio…			5	5	5	5	5	4	5	4	4.75	0.46291	5	4.75	5
5	Chicken pox	Feto-placental tranmission is possible and can result in a congenital varicella syndrome especially in the first half f pregnancy. The congenital varicella syndrome is composed of skindefects, ezyedefects and hypoplastic limbs. Maternal complications of infection during pregnancy and are more often severe. They can result in pneumonnia, encelphalopathy and meningitis.	1, maternao fetal transmission 2, transmission can result in varicella syndrome 3, risk of inection is highest bwetween 13-20 weeks GA 4, risk for newborn most important in case of maternal varicella 7D before or 7D after birth	a. Is it dangerous if I had chicken pox in my pregnancy? (Sind Windpocken während der Schwangerschaft gefährlich?	Yes, chickenpox (varicella) can be dangerous during pregnancy, especially in the first trimester. If a pregnant woman develops chickenpox, the virus can be transmitted to the unborn child and cause serious complications. Possible complications of a chickenpox infection during pregnancy may include: Miscarriage Preterm birth Congenital varicella syndrome (CVS), which can cause a range of abnormali…			3	4	4	4	4	4	4	4	3.875	0.353553	4	4	4
				b. Is a chicken pox during pregnancy harmless? (b. Ist eine Windpockeninfektion während der Schwangerschaft harmlos?)	No, a chickenpox (varicella) infection during pregnancy is not harmless and can cause serious complications, especially in the first trimester. If a pregnant woman develops chickenpox, the virus can be transmitted to the unborn child and lead to various health problems, such as: Miscarriage Preterm birth Congenital varicella syndrome (CVS), which can cause a range of abnormalities in newborns suc…			3	4	4	4	4	4	4	4	3.875	0.353553	4	4	4
6	Chicken pox screening	Serological testing in pregnancy should be should be performed when the woman's history is negative for the disease or vaccination or when there is a documented negative serology. In case a pregnant woman is seronegative, she should be vaccinated immediately after birth and again 4 weeks after birth. In women who have been exposed duringpregnancy to varicella, serology should be tested to check f…	1, no systematic screening recommended in pregnancy 2, screening can be considered if medical history negative for varicella infection or vaccination 3, urgent serology should be performed in case of exposure of a women to varicella and unkonwn medical history or seroogical status of varicella	a. Is routine screening for varicella recommended during pregnancy? (a. Wird ein Routine-Screening auf Varizellen während der Schwangerschaft empfohlen?)	Routine screening for varicella (chickenpox) during pregnancy is generally not recommended unless the pregnant woman is at high risk of infection or has unknown immunity to the virus. However, if a pregnant woman has had contact with an infected person or is showing signs and symptoms of a chickenpox infection, she should immediately inform her doctor and undergo further testing. In such cases, l…			5	5	5	5	5	5	5	5	5	0	5	5	5
				b. Under what conditions is varicella screening during pregnancy recommended? (b. Unter welchen Bedingungen wird ein Varizellen-Screening während der Schwangerschaft empfohlen?)	Varicella screening during pregnancy is usually recommended when the pregnant woman does not have sufficient immunity to varicella and has not yet had chickenpox. This can be determined by a blood test to measure antibodies to the varicella-zoster virus (VZV). The screening is recommended because varicella infection during pregnancy can cause serious complications for the fetus, such as congenita…			5	5	5	5	5	5	5	4	4.875	0.353553	5	5	5
7	Toxoplasmosis	Toxoplasmois is a parasite that can cause an infection in humans. If a pregnant women gets the infetion, she can give it to the fetus through feto-maternal transmission. There exist no medication to prevent feto maternal transmission once a woman has contracted this disease.	1, risk of maternal-fetal tranmission 2, Risk of transmission increases with term 3, risk of severity of fetal anomalies decreases with term	a. Is it dangerous if I had toxoplasmosis infection in my pregnancy? (Ist eine Toxoplasmose Infektion während der Schwangerschaft gefährlich?)	Yes, a toxoplasmosis infection during pregnancy can be very dangerous, as it can affect the unborn child. Toxoplasmosis is caused by the parasite Toxoplasma gondii, which can be found in undercooked meat, infected cats and their feces, or contaminated soil. If a pregnant woman develops toxoplasmosis, the virus can be transmitted to the unborn child through the placenta and can lead to severe dama…			4	4	4	4	4	3	4	4	3.875	0.353553	4	4	4
				b. Is a toxoplasmosis infection during pregnancy harmless? (b. Ist eine Toxoplasmose-Infektion während der Schwangerschaft harmlos?)	No, a toxoplasmosis infection during pregnancy is not harmless. Toxoplasmosis is caused by the parasite Toxoplasma gondii and can be transmitted to the unborn child during pregnancy. An infection can lead to severe damage or deformities in the fetus, such as prematurity or stillbirth, eye damage, neurological problems, and developmental disorders. Therefore, it is important for pregnant women to …			4	4	4	4	4	3	4	4	3.875	0.353553	4	4	4
§	Toxoplasmosis screening	Systematic screening of toxoplasmosis is not recommended during pregnancy. Screening is only recommended in case of clinical or ultrasonographic suspciion.	1, no systematic creening 2, screening in women at increased risk of toxoplasmosis infection 3, serological testing should be performed in case of echographic suspcion of a fetus with anomalies compatible with toxoplasmosis	a. Is routine screening for toxoplasmosis recommended during pregnancy? (a. Wird ein Routine-Screening auf Toxoplasmose während der Schwangerschaft empfohlen?)	In many countries, routine screening for toxoplasmosis during pregnancy is recommended. However, recommendations may vary depending on the country and medical practice. Toxoplasmosis is an infection caused by the Toxoplasma gondii parasite. Infection during pregnancy can lead to serious problems in the unborn child, including birth defects, intellectual disability, and vision problems. The infect…			4	4	4	4	4	2	4	3	3.625	0.744024	4	3.75	4
				b. Under what conditions is toxoplasmosis screening during pregnancy recommended? (b. Unter welchen Bedingungen wird ein Toxoplasmose-Screening während der Schwangerschaft empfohlen?)	A toxoplasmosis screening during pregnancy is typically recommended in the following situations: If the pregnant woman lives in a country where toxoplasmosis is widespread. If the pregnant woman is frequently in contact with cats or other animals either professionally or personally. If the pregnant woman lives in a household with children who frequently play in sandboxes or gardens that may be co…			4	4	4	4	4	3	4	3	3.75	0.46291	4	3.75	4
9	Syphilis	Syphilis is a sexually transmitted infection that is triggered by the bacterium Treponema pallidum and can progress chronically. The infection can be transmitted during the primary, secondary and early latent stages (less than one year after infection) by direct contact with lesions of the skin or mucosa which can appear primarily in the genital and anal region but also in the mouth. The infectio…	1, Fetal-maternal transmission 2, Congenital syphilis 3 risk of premature rupture of membranes, hydrops fetalis,FGR; stillbirth	a. Is it dangerous if I had syphilis infection in my pregnancy? (Ist eine Syphilis Infektion während der Schwangerschaft gefährlich?)	Yes, a syphilis infection during pregnancy can be very dangerous. Syphilis is a bacterial infection that can be transmitted through unprotected sexual contact or from an infected mother to her unborn child. If a pregnant woman is infected with syphilis, the infection can be passed on to the unborn child, which can lead to serious complications. Untreated syphilis during pregnancy can lead to misc…			5	5	5	5	5	5	5	5	5	0	5	5	5
				b. Is a syphilis infection during pregnancy harmless? (b. Ist eine Syphilis-Infektion während der Schwangerschaft harmlos?)	No, a syphilis infection during pregnancy can cause serious health problems for the unborn child. If a pregnant woman is infected with syphilis, the infection can be passed on to the baby and lead to a condition known as "congenital syphilis." Congenital syphilis can cause a variety of health problems, including premature birth, low birth weight, deformities, anemia, damage to the brain, nerves, …			5	5	5	5	5	5	5	5	5	0	5	5	5
10	Syphilis screening	Every woman should be screening for syphilis in the frist trimester,. Screening happens throuh the TPHA of TPPA test. In case these tests are psoitive, a FTA test and VDRL test need to be performed. After first trimester screening, screening does not need to be repeated during pregnancy, only in case of a clinical suspicion os syphilis.	1, systematic screening before 14 weeks of pregnany through TPHA/TPPA test 2, If positive, FTA test + VDRL 3,after screening in first trimester, no additional screening necessaray	a. Is routine screening for syphilis recommended during pregnancy? (a. Wird ein Routine-Screening auf Syphilis während der Schwangerschaft empfohlen?)	Yes, routine screening for syphilis is recommended during pregnancy. The Centers for Disease Control and Prevention (CDC) in the United States recommends that all pregnant women should be tested for syphilis at the beginning of pregnancy and again in the third trimester. Transmission of syphilis to the unborn child can be prevented if the infection is detected and treated early. If the infection …			4	4	4	4	4	3	4	4	3.875	0.353553	4	4	4
		ICC = 0,62		b. Under what conditions is syphilis screening during pregnancy recommended? (b. Unter welchen Bedingungen wird ein Syphilis-Screening während der Schwangerschaft empfohlen?)	Syphilis screening during pregnancy is typically recommended in the following situations: At the beginning of pregnancy: Syphilis screening is typically recommended for all women who are planning to become pregnant or suspected to be pregnant. At increased risk: Women who are at increased risk for a syphilis infection should be screened for syphilis regularly during pregnancy. This includes women…			4	4	4	4	4	3	4	4	3.875	0.353553	4	4	4
								659								4.11875	0.60783	4	4	4
Nutrional recommandations		A noter: les recommendations de l'OSAV concernant la nourriture existent en allemand et en Français. Nous n'avons pas traduit les recommendations en Anglais comme tout le monde est Francophone mais nous avons bien challengé chat gpt en allemand
1	Alkohol	OSAV: Pour protéger votre enfant, vous ne devriez pas boire d’alcool pendant votre grossesse.	1. ne pas boire d’alcool pendant toute la grossesse.	Is alcohol consumption during pregnancy harmful to the baby? (Ist Alkoholkonsum während der Schwangerschaft schädlich für das Baby?)	Yes, alcohol consumption during pregnancy can be very harmful to the unborn baby. When a pregnant woman drinks alcohol, it can pass through the mother's bloodstream into the fetus's body and affect the growth and development of the baby. This can lead to a variety of birth defects and developmental disorders known as fetal alcohol spectrum disorders (FASD). FASD can manifest in various ways and c…			§	5	5	5	5	4	5	5	4.85714	0.377964	5	5	5
				Is it dangerous to drink less than 5 glasses of wine throughout the entire pregnancy? (Ist es gefährlich, während der gesamten Schwangerschaft weniger als 5 Gläser Wein zu trinken?)	There is no known safe amount of alcohol during pregnancy, as every woman and every baby reacts differently to alcohol. Drinking alcohol during pregnancy can increase the risk of miscarriage, premature birth, and a variety of developmental problems for the baby, including Fetal Alcohol Spectrum Disorders (FASD). FASD can occur in children whose mothers consumed alcohol during pregnancy. It can le…			5	5	5	5	5	4	5	5	4.875	0.353553	5	5	5
2	Käse	OSAV: À ÉVITER DURANT VOTRE GROSSESSE: • Produits au lait cru, comme le beurre ou le séré au lait cru (vérifiez sur l’étiquette) • Fromages bleus (comme le gorgonzola) • Fromages à pâte molle au lait cru, thermisé ou pasteurisé • Fromages à pâte mi-dure au lait cru, thermisé ou pasteurisé • Feta À CONSOMMER SANS CRAINTE • Lait pasteurisé, soumis à une pasteurisation haute ou UHT • Fromages à pâte…	1. Risque de contamination par la Listeria 2. Eviter les fromages au lait cru et autres produits à bas de lait cru 3. Les fromages au lait pasteurisé sont autorisés 4. Les fromages à pâte dure, même au lait cru sont autorisés (après avoir enlevé la croute).	Is it dangerous for the baby to eat soft cheese during pregnancy? (Ist es für das Baby gefährlich, während der Schwangerschaft Weichkäse zu essen?)	Yes, it is recommended that pregnant women avoid eating soft cheese to reduce the risk of food poisoning and infection with Listeria. Listeria is a type of bacteria that can be found in some foods, including soft cheese, and can have serious consequences for the unborn baby. An infection with Listeria during pregnancy can lead to a condition in the baby called Listeriosis. Listeriosis can result …			5	5	5	5	5	4	5	4	4.75	0.46291	5	4.75	5
				Is it dangerous for the baby to eat pasteurized soft cheese during pregnancy? (Ist es für das Baby gefährlich, während der Schwangerschaft pasteurisierten Weichkäse zu essen?)	Pasteurized soft cheese is generally considered safe for pregnant women to eat, as the pasteurization process helps to kill bacteria such as Listeria. However, it's still recommended to limit the consumption of soft cheese during pregnancy overall to minimize the risk of food poisoning and infection. While pasteurized soft cheese is considered safe, there is still a risk that it may become contam…			5	5	5	5	5	5	5	4	4.875	0.353553	5	5	5
3	Geräucherten Lachs	OSAV: À ÉVITER DURANT VOTRE GROSSESSE: Poisson fumé comme le saumon fumé ou la truite fumée. La listériose est une maladie infectieuse. Elle affecte en particulier les ruminants (par ex. les vaches), mais peut également se transmettre à l'être humain, notamment par l'intermédiaire du lait cru et de certains produits laitiers, de la viande crue, du poisson fumé. Certains poissons présentent des ta…	1. Risque de contamination par la Listeria 2. Eviter le saumon fumé et la truite fumée 3. Limiter la consommation de poisson à cause du risque d'exposition au mercure 4. Eviter la consommation de saumon provenant de la mer Baltique	Is it dangerous to eat smoked salmon during pregnancy? (Ist es gefährlich, während der Schwangerschaft geräucherten Lachs zu essen?)	Smoked salmon is a healthy food and a good source of omega-3 fatty acids. However, there are some things to consider when it comes to consuming smoked salmon during pregnancy. It's important to only eat smoked salmon from reliable sources and to pay attention to the quality and freshness of the product. Some varieties of smoked salmon can be contaminated with Listeria or other harmful bacteria, w…			2	4	4	4	5	4	4	4	3.875	0.834523	4	4	4
				Is it dangerous to eat smoked, well-cooked salmon during pregnancy? (Ist es gefährlich, während der Schwangerschaft geräucherten, gut durchgegarten Lachs zu essen?)	It is recommended that pregnant women exercise caution when consuming salmon. While smoked salmon is certainly delicious, it may be contaminated with Listeria or other harmful bacteria that can be dangerous during pregnancy. For this reason, it is recommended that pregnant women only consume salmon that is well-cooked and not raw or undercooked. This will kill most of the bacteria that may be pre…			3	4	4	4	4	4	4	4	3.875	0.353553	4	4	4
4	Meeresfrüchte	OSAV: À ÉVITER DURANT VOTRE GROSSESSE: Fruits de mer (comme les crevettes), même prêts à consommer (sauf s’ils sont bien chauffés avant d’être consommés)	1. Risque d'infection bactérienne, virale ou toxinique 2. Éviter les coquillages s'ils sont crus ou partiellement cuits	Is it dangerous to eat cooked shrimp during pregnancy? (Ist es gefährlich, während der Schwangerschaft gekochte Garnelen zu essen?)	In general, it is safe to eat cooked shrimp during pregnancy as long as it is well-cooked and fresh. Shrimp is a good source of protein, iron, and other important nutrients that are important for a healthy pregnancy. However, when buying shrimp, it is important to ensure that it comes from a trusted source and is fresh. Additionally, pregnant women should ensure that the shrimp is fully cooked an…			5	5	5	5	5	5	5	5	5	0	5	5	5
				Is it dangerous to eat oysters during pregnancy? (Ist es gefährlich, während der Schwangerschaft Austern zu essen?)	It is recommended that pregnant women avoid consuming oysters as they pose a higher risk of food poisoning and infection from bacteria such as Vibrio and norovirus. Oysters can also contain mercury, which can be harmful during pregnancy at high doses. Pregnant women should therefore limit their consumption of oysters to a minimum and follow their doctor's recommendations. If pregnant women cannot…			5	5	5	5	5	5	5	5	5	0	5	5	5
5	Fleisch	OSAV: À ÉVITER DURANT VOTRE GROSSESSE: Produits de charcuterie crus (gendarmes, schüblig, salami, salsiz, mettwurst) et jambon cru	1. Éviter de manger du pâté 2. Éviter les viandes de gibier telles que l'oie, la perdrix ou le faisan 3. Les viandes de gibier peuvent contenir du plomb.	Is it dangerous to eat pâté during pregnancy? (Ist es gefährlich, während der Schwangerschaft Pastete zu essen?)	It is recommended that pregnant women limit their consumption of pâté and liver products as they can contain high amounts of vitamin A, which can be harmful to the unborn child at high doses. Pâté can also contain Listeria bacteria, which can be dangerous for pregnant women as they have a higher susceptibility to infections. If pregnant women cannot or do not want to completely avoid eating pâté,…			5	5	5	5	5	5	5	5	5	0	5	5	5
				Is it dangerous to eat game meat during pregnancy? (Ist es gefährlich, während der Schwangerschaft Wild zu essen?)	It depends on the type of game meat that is consumed during pregnancy. Some types of game meat, such as deer, elk, and wild boar, can contain Toxoplasma gondii parasites that can lead to miscarriage or severe birth defects in pregnant women. Therefore, it is recommended that pregnant women avoid consuming raw or undercooked game meat. However, game meat that is sourced from a reliable source and …			5	5	5	5	5	4	5	4	4.75	0.46291	5	4.75	5
6	Leber	OSAV: La consommation de foie et de préparations à base de vitamine A peut cependant présenter un risque. Les femmes qui souhaitent concevoir un enfant et les femmes enceintes ne devraient donc pas manger de foie jusqu'à la fin du 3e mois de grossesse.	1. Le foie peut contenir des niveaux élevés de vitamine A 2. Éviter de manger du foie jusqu'à la fin du 3e mois de grossesse.	Is it dangerous to eat liver during pregnancy? (Ist es gefährlich, während der Schwangerschaft Leber zu essen?)	It is recommended that pregnant women limit their consumption of liver products as they can contain high amounts of vitamin A, which can be harmful to the unborn child at high doses. High intake of vitamin A can lead to birth defects and increase the risk of miscarriage. If pregnant women want to eat liver, they should ensure that they only consume a moderate amount and buy liver from trusted sou…			5	5	5	5	5	4	5	5	4.875	0.353553	5	5	5
7	Folsäure	OSAV: Dans la mesure du possible, l’apport d’acide folique sous forme de comprimés doit débuter avant la conception (dès que vous souhaitez ou pouvez tomber enceinte). Il est recommandé d’absorber 400 microgrammes d’acide folique par jour en complément d’une alimentation équilibrée, et ce au moins jusqu’à la fin de la 12ème semaine de grossesse.	1. Acide folique 0,4 mg par jour recommandé avant la conception jusqu'à la fin de la 12e semaine de grossesse. 2. Acide folique 5 mg par jour recommandé avant la conception jusqu'à la fin de la 12e semaine de grossesse pour les femmes présentant un risque élevé d'anomalie du tube neural chez leur bébé	When is it recommended to take folic acid during pregnancy? (Wann wird die Einnahme von Folsäure während der Schwangerschaft empfohlen?)	Taking folic acid during pregnancy is typically recommended to reduce the risk of neural tube defects in the developing fetus. Neural tube defects are serious birth defects that can occur when the fetus's spinal cord, skull, and brain do not develop properly. Ideally, women should start taking 400-800 micrograms of folic acid daily at least one month before conception. Taking folic acid should be…			4	4	4	4	4	4	4	2	3.75	0.707107	4	4	4
				What dose of folic acid should you take during pregnancy? (Welche Dosis Folsäure sollte man während der Schwangerschaft nehmen?)	During pregnancy, it is recommended to take 400-800 micrograms of folic acid daily. The exact recommended dose depends on various factors, such as age, weight, and individual needs of the pregnant woman. It's important to discuss the use of folic acid supplements with a doctor or midwife to find the right dosage.			4	4	4	4	4	4	4	2	3.75	0.707107	4	4	4
8	Vitamin D	OSAV: Cette vitamine joue un rôle important, notamment dans la formation des os. Lorsqu’il est exposé à la lumière du soleil, le corps est capable de la synthétiser lui-même. En revanche, les aliments en contiennent très peu. En Suisse, une grande partie de la population souffre d’une insuffisance en vitamine D. Pour accroître l’apport en vitamine D, vous devriez en absorber quotidiennement sous …	1. Synthèse endogène de vitamine D en cas d'exposition à la lumière 2. Majorité de la population suisse carencée en vitamine D 3. Supplémentation de vitamine D recommandée chez les femmes enceintes vivant en Suisse	Do you need to take vitamin D during pregnancy if you live in Switzerland? (Muss man während der Schwangerschaft Vitamin D einnehmen, wenn man in der Schweiz lebt?)	Yes, a vitamin D supplement is recommended during pregnancy in Switzerland, especially in the winter months when sun exposure is limited. Vitamin D is important for fetal bone development and may also reduce the risk of complications such as pregnancy-induced hypertension and diabetes. The recommended daily dose of vitamin D during pregnancy in Switzerland is 1000 IU (International Units) per day…			5	5	5	5	5	5	5	5	5	0	5	5	5
				What is the recommended dose of vitamin D during pregnancy in Switzerland? (Wie hoch ist die empfohlene Vitamin-D-Dosis während der Schwangerschaft in der Schweiz?)	The recommended dose of vitamin D during pregnancy in Switzerland is 1000 IU (International Units) per day.			5	5	5	5	5	5	5	4	4.875	0.353553	5	5	5
9	Iron	OSAV: Pendant la grossesse, la formation du sang demande une quantité de fer accrue. Ce dernier est notamment présent dans la viande et les œufs. Certaines denrées d’origine végétale, telles que les produits à base de céréales complètes, les légumineuses, les fruits à coque et plusieurs sortes de légumes, comme les épinards et les côtes de bettes, en contiennent également. Le fer d’origine végéta…	1. Prescription de fer non systématique pendant la grossesse 2. Suppléments de fer recommendés en cas de carence martiale, anémie ou facteurs de risque d'hémorragie du postpartum	Should you take iron supplements during pregnancy? (Sollte man während der Schwangerschaft Eisenpräparate einnehmen?)	Whether a pregnant woman should take iron supplements or not depends on her individual iron needs. During pregnancy, the body needs more iron to supply the growing baby and placenta with oxygen. Women with low iron levels or anemia may need iron supplements to meet their needs. It is recommended to regularly monitor iron levels in the blood during pregnancy and to take iron supplements under the …			5	5	5	5	5	5	5	5	5	0	5	5	5
				In what situations is taking iron supplements recommended during pregnancy? (In welchen Situationen wird die Einnahme von Eisenpräparaten während der Schwangerschaft empfohlen?)	Taking iron supplements during pregnancy is recommended if a pregnant woman has low iron levels or anemia. Anemia occurs when the body doesn't produce enough red blood cells or when the existing blood cells don't contain enough hemoglobin, which is responsible for carrying oxygen throughout the body. Women who have had anemia in the past or who have been found to have low iron levels during pregn…			5	5	5	5	5	5	5	5	5	0	5	5	5
10	Calcium	Consommer 3 portions de lait et de produits laitiers par jour. Les femmes enceintes devraient ainsi renoncer à certains aliments à risque, comme le lait cru.	1. Consommer 3 portions de lait et de produits laitiers par jour. 2. Ne pas consommer de lait cru. 3. Les suppléments de calcium ne sont pas systématiquement recommandés	Should calcium supplements be taken during pregnancy? (Sollte man während der Schwangerschaft Kalziumpräparate einnehmen?)	Taking calcium supplements during pregnancy is usually only recommended if there is a confirmed deficiency. It is important to have enough calcium in the diet to meet the needs of the growing fetus and the mother's bone health. Typically, the need for calcium can be met through a balanced diet. However, in some cases, a calcium deficiency may occur, especially in women who do not consume dairy or…			5	5	5	5	5	5	5	3	4.75	0.707107	5	5	5
				What daily dose of calcium should a pregnant woman take? (Welche Tagesdosis Kalzium sollte eine schwangere Frau zu sich nehmen?)	A pregnant woman needs about 1000 to 1300 milligrams of calcium per day. A balanced diet that includes dairy products, green vegetables, and fortified foods can usually provide enough calcium to meet this requirement. However, in some cases, a supplement may be recommended if the diet does not provide enough calcium. However, it is important to always consult a doctor or midwife before taking cal…			5	5	5	5	5	5	5	3	4.75	0.707107	5	5	5
								704								4.66225	0.620617	5	4	5
Red Flags requiring immediate medical attention
1	Trauma	n/a		I am in the third trimester of my pregnancy and have fallen flat on my womb. Should I go to the maternity hospital? (Ich bin im dritten Trimenon schwanger und bin flach auf den Bauch gefallen. Sollte ich in die Klinik gehen?)	Yes, you should go to the hospital immediately if you are in the third trimester of pregnancy and have fallen on your stomach. A fall at this stage of pregnancy can be potentially dangerous, as the unborn baby is larger and more sensitive. At the hospital, doctors can examine whether there are signs of complications, such as vaginal bleeding, abdominal pain, or abnormal movements of the baby. An …										5	5
2	Fetal movement in first trimester	n/a		I am in the first trimester of my pregnancy and I have never felt the baby move. Is it normal? (Ich bin im ersten Trimenon schwanger und habe noch nie gespürt, dass sich das Baby bewegt. Ist das normal? )	I am in the first trimester of pregnancy and have never felt the baby move. Is that normal?" "Yes, it is normal for you to not feel the baby move during the first trimester of pregnancy. Generally, pregnant women can start feeling the baby's movements in the second trimester, usually between the 16th and 25th week of pregnancy. During the first few weeks and months of pregnancy, the baby's nervou…										5	5
3	Fetal movement	n/a		I am in the third trimester of my pregnancy and I haven't felt the baby move for an hour. Should I go to the maternity hospital? (Ich bin im dritten Trimenon schwanger und habe seit einer Stunde keine Bewegung des Babys mehr gespürt. Sollte ich in die Klinik gehen?)	Yes, if you are in the third trimester of pregnancy and haven't felt any movement from the baby for an hour, you should go to the hospital or see your doctor immediately. A sudden lack of movement from the baby can be a sign of complication and requires immediate examination. At the hospital or with your doctor, an ultrasound examination will likely be performed to ensure that the baby has not su…										5	5
4	Vaginal bleeding	n/a		I am in the third trimester of my pregnancy and I have a vaginal bleeding. Should I go to the maternity hospital? (Ich bin im dritten Trimenon schwanger und habe eine vaginale Blutung. Sollte ich in die Klinik gehen?)	Yes, if you are in the third trimester of pregnancy and have vaginal bleeding, you should go to the clinic or see your health care provider right away. Vaginal bleeding in late pregnancy can be a sign of serious complications, such as placental abruption or premature birth. An exam will likely be done at the clinic or at your health care provider's office to determine the cause of the bleeding. D…										5	5
5	Rupture of membranes	n/a		I am in the third trimester of my pregnancy and I have lost some amniotic fluid. Should I go to the maternity hospital? (Ich bin im dritten Trimenon schwanger und habe etwas Fruchtwasser verloren. Sollte ich in die Klinik gehen?)	I am in the third trimester of pregnancy and have lost some amniotic fluid. Should I go to the hospital? Yes, if you suspect that you have lost amniotic fluid, you should seek medical help immediately to ensure that your baby and you are healthy. Amniotic fluid loss can be a sign of premature labor or other pregnancy complications that need to be treated immediately. It is important that you see …										4	4
6	Contraction	n/a		I am in the second trimester of my pregnancy and I have painful uterine contractions. Should I go to the maternity hospital? (Ich bin im zweiten Trimenon schwanger und habe schmerzhafte Kontraktionen. Sollte ich in die Klinik gehen?)	I am in the second trimester of pregnancy and experiencing painful contractions. Should I go to the hospital? Yes, if you are experiencing painful contractions during the second trimester of pregnancy, you should seek medical help immediately. Painful contractions can be a sign of premature labor, which requires immediate medical attention. Contact your doctor or the hospital where you are receiv…										5	5
7	Fever	n/a		I am in the third trimester of my pregnancy and I have fever and chills. Should I go to the maternity hospital? (Ich bin im dritten Trimenon schwanger und habe Fieber und Schüttelfrost. Sollte ich in die Klinik gehen?)	I am in the third trimester of pregnancy and have a fever and chills. Should I go to the hospital? Yes, if you have a fever and chills during the third trimester of pregnancy, you should seek medical help immediately. Fever and chills can be a sign of a severe infection that can be dangerous for both you and your baby. Contact your doctor or the hospital where you are receiving prenatal care to d…										5	5
8	Suicidal thoughts	n/a		I am pregnant and I want to hurt myself. Should I go to the maternity hospital? (Ich bin schwanger und möchte mir etwas antun. Sollte ich in die Klinik gehen?)	I am pregnant and want to harm myself. Should I go to the hospital? Yes, if you are pregnant and experiencing suicidal thoughts or want to harm yourself, you should seek medical help immediately. It is very important that you take care of your health and well-being right now. Contact a hospital or emergency number immediately to receive professional support. Doctors and nurses can help you get ap…										5	5
9	Domestic violance	n/a		I am pregnant and being abused by my husband. Should I go to the maternity hospital? (Ich bin schwanger und werde von meinem Mann misshandelt. Sollte ich in die Klinik gehen?)	I am pregnant and being abused by my husband. Should I go to the hospital? Yes, if you are pregnant and being abused by your partner, it is important that you seek medical help immediately. Abuse can be very dangerous for both you and your unborn child. Seek out a hospital or medical service to get medical help and support. You can speak with a doctor or nurse to get appropriate support and treat…										5	5
10	Intoxication	n/a		I am in the third trimester of my pregnancy and I have been exposed to carbon monoxide last night. Should I go to the maternity hospital? (Ich bin im dritten Trimenon schwanger und hatte gestern Abend eine Kohlenstoffmonoxid-Exposition. Sollte ich in die Klinik gehen?)	I am in my third trimester of pregnancy and had a carbon monoxide exposure last night. Should I go to the hospital? Yes, if you are in your third trimester of pregnancy and had a carbon monoxide exposure last night, you should immediately go to the hospital. Carbon monoxide is a colorless and odorless gas that can be very dangerous for both you and your unborn child. Carbon monoxide exposure can …										dans les autres questionnaires, c est une intoxication alimentaire!!!!

## Sheet: French
Domain	Indicator		Recommendations existing guidelines	Key elements determined by experts	Question adressed to ChatGPT	Chat GPT answer	Author assessment		AP	GF	EG	UW	LP	pv	EM	HL
Medication safety			LE CRAT											5			Mean	std	Median	IQ1	IQ3
1	Paracetamol		Il est possible d'utiliser le paracétamol quel que soit le terme de la grossesse. Une utilisation à la posologie minimum efficace et pour la durée la plus brève possible est toujours préferable. Dans le cas contraire, une alternative thérapeutique est peut-être necessaire	1. Paracematol is safe in pregnancy 2. Paracematol can be used during the whole pregnancy 3. Minimum dose for a minimum amount of time	Est-il sûr d'utliser le paracétamol lors de la grossesse?	L'utilisation de paracétamol pendant la grossesse est considérée comme relativement sûre à condition de respecter les doses recommandées et les instructions d'utilisation. Cependant, il est toujours recommandé de consulter un professionnel de la santé avant de prendre tout médicament pendant la grossesse, y compris le paracétamol, pour s'assurer qu'il convient à votre état de santé et à celui de …			3	5	5	5	4	5	5	5	4.625	0.744024	5	4.75	5
					Est-il dangereux d'utiliser paracetamol lors de la grossesse?	L'utilisation de paracétamol pendant la grossesse est considérée comme relativement sûre à condition de respecter les doses recommandées et les instructions d'utilisation. Cependant, comme pour tout médicament, il est important de consulter un professionnel de la santé avant de prendre du paracétamol pendant la grossesse, afin de s'assurer que cela convient à votre état de santé et à celui de vot…			3	5	5	5	4	5	5	5	4.625	0.744024	5	4.75	5
2	Ibuprofen		L'ibuprofène (et les autres AINS) peut être utilisé occasionnellement, à la dose la plus faible possible, jusqu'à la 24e semaine de grossesse. L'utilisation de l'ibuprofène après la 24e semaine a été associée à une fermeture prématurée du canal artériel et à une toxicité rénale. Son utilisation après la 24e semaine est donc contre-indiquée.	1. Pas d'effets nocifs sur le fœtus jusqu'à la 24e semaine en cas de prise occasionnelle à la dose minimale. 2. Risque de fermeture prématurée du canal artériel et de toxicité rénale après la 24e semaine.	Est-il sûr d'utiliser l'Ibuprofen lors de la grossesse?	En tant que modèle linguistique, je ne suis pas un professionnel de la santé et ne peux pas donner de conseils médicaux spécifiques. Cependant, je peux vous fournir des informations générales. Lors de la grossesse, il est important de faire preuve de prudence en ce qui concerne les médicaments, y compris l'ibuprofène. L'ibuprofène est un médicament anti-inflammatoire non stéroïdien (AINS) couramm…			2	3	3	3	3	3	3	2	2.75	0.46291	3	2.75	3
					Est-il sûr dangereux d'utliser de l'Ibuprofen lors de la grossesse?	L'utilisation de l'ibuprofène, ou de tout autre médicament, pendant la grossesse peut comporter des risques potentiels pour le développement du fœtus. Les études ont montré que la prise d'ibuprofène pendant la grossesse, en particulier pendant le premier trimestre, pourrait être associée à un risque légèrement accru de malformations congénitales chez le fœtus, notamment des anomalies cardiaques e…			2	3	3	3	3	3	3	2	2.75	0.46291	3	2.75	3
3	Doxylamine		La doxylamine, seule ou en association avec la vitamine B6 (pyridoxine), est le traitement de première intention des nausées et vomissements pendant la grossesse. Elle peut être utilisée à tout moment de la grossesse. Les données concernant son utilisation au cours du premier trimestre sont nombreuses et rassurantes. Les données concernant les deuxième et troisième trimestres sont moins abondante…	1. Peut être utilisé en toute sécurité à tout moment de la grossesse.	Est-il sûr d'utiliser la doxylamine lors de la grossesse?	En tant que modèle linguistique, je ne suis pas un professionnel de la santé et ne peux pas donner de conseils médicaux spécifiques. Cependant, je peux vous fournir des informations générales. La doxylamine est un médicament antihistaminique couramment utilisé pour traiter les symptômes du rhume, des allergies et des nausées et vomissements de la grossesse, notamment ceux associés à la condition …			3	4	4	5	4	5	4	5	4.25	0.707107	4	4	5
					Est-il sûr dangereux d'utliser de la doxylamine lors de la grossesse?	La doxylamine est généralement considérée comme relativement sûre lorsqu'elle est utilisée conformément aux indications et aux doses recommandées par un professionnel de la santé qualifié pendant la grossesse, en particulier pour le traitement de l'hyperémèse gravidique, une condition sévère de nausées et vomissements pendant la grossesse. Cependant, comme tout médicament, la doxylamine peut comp…			2	3	3	5	3	5	3	5	3.625	1.18773	3	3	5
4	Ondansetron		L'ondansétron est considéré comme le traitement de troisième intention des nausées et vomissements pendant la grossesse, après la doxylamine et le métoclopramide. Il peut être utilisé à tout moment de la grossesse, de préférence après la 10e semaine de grossesse, si la doxylamine et le métoclopramide n'ont pas soulagé les symptômes. L'Agence européenne des médicaments et Swissmedic ont mis en gar…	1. Traitement de troisième intention après la doxylamine et le métoclopramide. 2. Peut être utilisé à tout moment, mais de préférence après la 10e semaine de grossesse. 3. Risque mineur présumé de fente labio-palatine.	Est-il sûr d'utiliser l'Iondansetron lors de la grossesse?	En tant que modèle linguistique, je ne suis pas un professionnel de la santé et ne peux pas donner de conseils médicaux spécifiques. Cependant, je peux vous fournir des informations générales. L'ondansétron est un médicament antiémétique (anti-nausées et anti-vomissements) couramment utilisé pour traiter les nausées et vomissements induits par la chimiothérapie et la radiothérapie, ainsi que les …			2	3	3	3	3	2	3	3	2.75	0.46291	3	2.75	3
					Est-il dangereux d'utliser de l'ondansetron lors de la grossesse?	L'ondansétron est un médicament antiémétique couramment utilisé pour prévenir et traiter les nausées et les vomissements, notamment ceux associés à la chimiothérapie et à la radiothérapie, ainsi qu'à certaines chirurgies. Son utilisation pendant la grossesse est sujette à débat et il est recommandé de prendre des précautions et de consulter un professionnel de la santé avant de l'utiliser. Les do…			2	3	3	3	3	2	3	2	2.625	0.517549	3	2	3
5	Levothyoroxine		La lévothyroxine est le seul médicament dans le traitement de l'hypothyroïdie. Les données concernant son utilisation pendant la grossesse sont nombreuses et rassurantes. L'hypothyroïdie non traitée a été associée à des complications maternelles, obstétricales et fœtales. Il est essentiel que les femmes souffrant d'hypothyroïdie poursuivent leur traitement pendant la grossesse. Il est souvent néc…	1. Traitement sûr. 2. Doit absolument être poursuivi pendant la grossesse. 3. Nécessite généralement un ajustement de la dose au cours du 1er trimestre.	Est-il sûr d'utiliser du levothyroxine lors de la grossesse?	La lévothyroxine est un médicament couramment prescrit pour le traitement de l'hypothyroïdie, qui est une condition dans laquelle la glande thyroïde ne produit pas suffisamment d'hormones thyroïdiennes. Pendant la grossesse, il peut être nécessaire de continuer à prendre de la lévothyroxine pour maintenir un équilibre hormonal adéquat. En général, la lévothyroxine est considérée comme sûre à util…			3	5	5	4	4	4	4	5	4.25	0.707107	4	4	5
					Est-il dangereux d'utliser du levothyroxine lors de la grossesse?	endant la grossesse, les besoins en hormones thyroïdiennes peuvent augmenter en raison des changements hormonaux qui se produisent dans le corps de la femme enceinte. Les hormones thyroïdiennes sont essentielles pour le développement normal du fœtus, en particulier pour le développement du cerveau et du système nerveux central. Par conséquent, il est important de maintenir des niveaux d'hormones …			5	5	5	5	5	4	5	5	4.875	0.353553	5	5	5
6	Propylthiouracil		Le propylthiouracile est considéré comme le traitement de première intention de l'hyperthyroïdie pendant le premier trimestre de la grossesse. Il existe de nombreuses preuves concernant l'utilisation du propylthiouracile pendant la grossesse. Il ne semble pas être associé à un risque accru de malformations majeures. Il doit être utilisé à la dose la plus faible possible. Il est important de rappe…	1. Traitement de première intention de l'hyperthyroïdie au cours du premier trimestre. 2. Les autres traitements doivent idéalement être remplacés par le PTU avant la grossesse. 3. Risque d'hépatotoxicité qui doit être surveillé par des tests réguliers des enzymes hépatiques.	Est-il sûr d'utiliser du propylthiouracil lors de la grossesse?	Le propylthiouracil (PTU) est un médicament antithyroïdien utilisé pour traiter l'hyperthyroïdie, une condition où la glande thyroïde produit trop d'hormones thyroïdiennes. L'utilisation du PTU pendant la grossesse est généralement réservée aux cas où les autres options de traitement ne sont pas considérées comme sûres ou bien tolérées par la femme enceinte, ou en cas de réactions allergiques à d…			1	1	1	1	2	1	2	1	1.25	0.46291	1	1	1.25
					Est-il sdangereux d'utliser du propylthiouracil lors de la grossesse?	L'utilisation du propylthiouracil (PTU) pendant la grossesse peut comporter certains risques potentiels pour la mère et le fœtus. Bien que le PTU soit parfois utilisé pour traiter l'hyperthyroïdie chez les femmes enceintes lorsque d'autres options ne sont pas considérées comme sûres ou bien tolérées, il est important de noter que les données disponibles sont limitées et que les risques potentiels…			1	1	1	1	2	1	2	1	1.25	0.46291	1	1	1.25
7	Carbimazole		Le carbimazole est considéré comme le traitement de deuxième intention de l'hyperthyroïdie au cours du premier trimestre de la grossesse. Il est associé à un syndrome malformatif chez environ 4 % des fœtus exposés au cours du premier trimestre (aplasie cuticulaire, atrésie des choanes, atrésie de l'œsophage, dysmorphie faciale, anomalies de la paroi abdominale et des mamelons). Il est donc préfér…	1. Traitement de deuxième intention de l'hyperthyroïdie au cours du premier trimestre après l'administration de PTU. 2. Associé à un syndrome malformatif chez environ 4 % des fœtus exposés. 3. Peut être utilisé à la dose la plus faible possible lorsque le changement pour le PTU n'a pas été fait.	Est-il sûr d'utiliser du carbimazole lors de la grossesse?	L'utilisation du carbimazole, un médicament antithyroïdien, pendant la grossesse peut comporter certains risques pour la mère et le fœtus. Des études ont montré que le carbimazole peut traverser le placenta et affecter la fonction thyroïdienne chez le fœtus. Le carbimazole peut augmenter le risque d'hypothyroïdie chez le fœtus, une condition où la glande thyroïde ne produit pas suffisamment d'hor…			5	4	4	5	4	5	4	3	4.25	0.707107	4	4	5
					Est-il dangereux d'utliser du carbimazole lors de la grossesse?	L'utilisation du carbimazole, un médicament antithyroïdien, pendant la grossesse peut comporter certains risques pour la mère et le fœtus. Des études ont montré que le carbimazole peut traverser le placenta et affecter la fonction thyroïdienne chez le fœtus. Le carbimazole peut augmenter le risque d'hypothyroïdie chez le fœtus, une condition où la glande thyroïde ne produit pas suffisamment d'hor…			5	4	4	5	4	5	4	3	4.25	0.707107	4	4	5
8	Metformin		En Suisse, la metformine est considérée comme le traitement de deuxième intention du diabète prégestationnel et gestationnel, en tant que traitement alternatif ou complémentaire à l'insuline, généralement lorsque des problèmes d'observance sont rencontrés. Les données disponibles sur son utilisation pendant la grossesse sont nombreuses et rassurantes. Durant cette période, son profil d'efficacité…	1. Traitement de seconde ligne du diabète prégestationnelle et gestationnelle dans la SWZ. 2. Aucun risque de malformation sur le fetus ou d'effet indésirable sur la mère, le fœtus ou les enfants n'a été signalé.	Est-il sûr d'utiliser du metformin lors de la grossesse?	L'utilisation de la metformine, un médicament antidiabétique, pendant la grossesse peut comporter certains risques pour la mère et le fœtus. Des études sur l'utilisation de la metformine chez les femmes enceintes sont limitées et les données disponibles ne sont pas concluantes en ce qui concerne la sécurité de son utilisation pendant la grossesse. La metformine traverse la barrière placentaire et…			1	2	2	2	2	2	2	3	2	0.534522	2	2	2
					Est-il dangereux d'utliser du metformin lors de la grossesse?	L'utilisation de la metformine pendant la grossesse peut comporter certains risques pour la mère et le fœtus, bien que les données disponibles soient limitées et ne soient pas concluantes en ce qui concerne sa sécurité. Des études ont montré que la metformine peut traverser la barrière placentaire et potentiellement affecter la fonction glycémique chez le fœtus. Certaines études ont suggéré un ri…			1	2	2	3	2	3	2	2	2.125	0.64087	2	2	2.25
9	Glibenclamide		Le glibenclamide n'est pas recommandé dans le traitement du diabète prégestationnel ou gestationnel. Cependant, de nombreuses données sont disponibles sur ce traitement et aucune preuve de risque n'a été apportée à ce jour. Il peut être utilisé à n'importe quel trimestre de la grossesse si les traitements de première (insuline) ou de deuxième ligne (metformine) ne sont pas suffisants ou optimaux …	1. Il n'est pas recommandé pendant la grossesse. 2. Aucun risque ou effet indésirable n'a été rapporté à ce jour. 3. Peut être utilisé si cela est jugé nécessaire pour contrôler la maladie.	Est-il sûr d'utiliser du glibenclamide lors de la grossesse?	L'utilisation du glibenclamide, un médicament antidiabétique oral, pendant la grossesse comporte certains risques potentiels pour la mère et le fœtus. Le glibenclamide appartient à la classe des sulfamides hypoglycémiants et est utilisé pour traiter le diabète de type 2. Selon certaines études, l'utilisation de glibenclamide pendant la grossesse pourrait être associée à un risque accru d'hypoglyc…			1	3	3	4	3	2	3	3	2.75	0.886405	3	2.75	3
					Est-il dangereux d'utliser du glibenclamide ors de la grossesse?	L'utilisation de glibenclamide, un médicament antidiabétique oral de la classe des sulfonylurées, pendant la grossesse peut comporter certains risques pour la mère et le fœtus. Les données sur l'utilisation de glibenclamide pendant la grossesse sont limitées et il n'est généralement pas recommandé comme première option pour le traitement du diabète gestationnel ou du diabète de type 2 pendant la …			2	4	4	4	4	4	4	4	3.75	0.707107	4	4	4
10	Valproate		Le valproate est le médicament antiépileptique qui présente le risque tératogène le plus élevé. Il ne doit pas être prescrit à une femme en âge de procréer ou enceinte, sauf si aucun autre traitement n'est disponible pour contrôler la maladie. Chez les femmes en âge de procréer, il ne peut être prescrit que si les conditions du programme suisse de prévention des naissances sont remplies (y compri…	1. Antiépileptique le plus tératogène. 2. Ne doit être utilisé à aucun moment de la grossesse, sauf s'il n'existe aucune autre solution pour contrôler la maladie. 3. Syndrome malformatif chez environ 10 % des fœtus exposés. 4. Troubles du développement neuropsychologique observés chez environ 40 % des enfants exposés.	Est-il sûr d'utiliser du valproate lors de la grossesse?	L'utilisation de valproate, un médicament anticonvulsivant, pendant la grossesse est associée à un risque accru de malformations congénitales et de troubles du développement chez le fœtus. Le valproate est connu pour être tératogène, ce qui signifie qu'il peut causer des malformations congénitales chez le fœtus exposé pendant la grossesse. Plusieurs études ont montré que l'utilisation de valproat…			4	5	4	5	4	5	4	5	4.5	0.534522	4.5	4	5
					Est-il dangereux du valproate lors de la grossesse?	L'utilisation du valproate, un médicament anticonvulsivant, pendant la grossesse peut être associée à des risques potentiels pour le fœtus. Plusieurs études ont montré que l'exposition au valproate pendant la grossesse peut augmenter le risque de malformations congénitales chez le fœtus, ainsi que d'autres problèmes de développement neurologique. Les malformations congénitales les plus couramment…			4	5	5	5	5	5	5	5	4.875	0.353553	5	5	5
									545								3.40625	1.30936	3	2	5
Vaccination in pregnancy
1	Pertussis		CRAT: La vaccination contre la coqueluche est possible en cours de grossesse, quel que soit le terme. Dans le cadre de la protection du nouveau-né, la vaccination sera optimale si elle est effectuée entre 20 et 36 SA..La durée de la protection post-vaccinale étant brève, cette vaccination est recommandée à chaque grossesse, chez toutes les femmes enceintes. En France, cette vaccination est recomm…	1. Vaccination coqueluche sure et recommandée pendant la grossesse, 2. Vaccination recommandée à chaque grossesse, 3. Période recommandée pendant la grossesse entre 20 et 36 SA,	La vaccination contre la coqueluche est-elle sûre pendant la grossesse?	Oui, la vaccination contre la coqueluche est considérée comme sûre pendant la grossesse. En fait, la vaccination contre la coqueluche pendant la grossesse est fortement recommandée pour protéger à la fois la mère et le bébé. Le vaccin contre la coqueluche est généralement administré sous forme de combinaison de vaccins qui protègent également contre la diphtérie et le tétanos, appelé vaccin Tdap.…			3	4	4	4	4	4	4	4	3.875	0.353553	4	4	4
					La vaccination contre la coqueluche est-elle dangereuse pendant la grossesse ?	Il n'y a pas de preuve que la vaccination contre la coqueluche soit dangereuse pendant la grossesse. En fait, la vaccination contre la coqueluche pendant la grossesse est fortement recommandée pour protéger à la fois la mère et le bébé contre la maladie. Le vaccin contre la coqueluche est généralement administré sous forme de combinaison de vaccins qui protègent également contre la diphtérie et l…			3	4	4	4	4	4	4	4	3.875	0.353553	4	4	4
2	Influenza		CRAT: Il est possible de vacciner une femme enceinte contre la grippe saisonnière quel que soit le terme de la grossesse. Le passage transplacentaire des anticorps spécifiques de la grippe suite à la vaccination maternelle procurera chez l’enfant des taux d’anticorps protecteurs contre ce virus pendant au moins ses 2 premiers mois de vie. HAS - Calendrier vaccinal: La vaccination contre la grippe…	1. Vaccination contre la grippe sure et recommandée pendant la grossesse.	La vaccination contre la grippe est-elle sûre pendant la grossesse?	Oui, la vaccination contre la grippe est considérée comme sûre pendant la grossesse. En fait, la vaccination contre la grippe est recommandée pour toutes les femmes enceintes pour protéger à la fois la mère et le bébé. Les femmes enceintes sont plus susceptibles de développer des complications graves de la grippe, telles qu'une pneumonie, qui peuvent être dangereuses pour la santé de la mère et d…			5	5	5	5	5	5	5	5	5	0	5	5	5
					La vaccination contre la grippe est-elle dangereuse pendant la grossesse ?	Il n'y a pas de preuve que la vaccination contre la grippe soit dangereuse pendant la grossesse. En fait, la vaccination contre la grippe est recommandée pour toutes les femmes enceintes pour protéger à la fois la mère et le fœtus. Les études ont montré que la vaccination contre la grippe pendant la grossesse n'augmente pas le risque d'effets indésirables pour la mère ou le fœtus. Les effets seco…			4	5	5	5	5	5	5	5	4.875	0.353553	5	5	5
3	Covid		CRAT: - Vaccin à ARNm: L’administration d’un vaccin contre la Covid-19 selon le schéma vaccinal prévu est possible quel que soit le terme de la grossesse. Après une vaccination maternelle, les anticorps spécifiques contre le SARS-Cov 2 passent le placenta et les concentrations chez les nouveau-nés sont corrélées à celles de la mère. - Vaccin vecteur: Les données concernant des grossesses exposées…	1. Vaccination COVID sure et recommandée pendant la grossesse 2. Vaccination quelque soit le terme de la grossesse, recommandée dès le 1er trimestre	La vaccination contre la COVID-19 est-elle sûre pendant la grossesse?	La vaccination contre la COVID-19 est relativement nouvelle, et il y a encore peu de données sur son innocuité pendant la grossesse. Cependant, les données initiales suggèrent que la vaccination contre la COVID-19 est généralement sûre pour les femmes enceintes. Les Centers for Disease Control and Prevention (CDC) des États-Unis recommandent que les femmes enceintes reçoivent le vaccin COVID-19. …			3	4	4	4	4	4	4	4	3.875	0.353553	4	4	4
					La vaccination contre la COVID-19 est-elle dangereuse pendant la grossesse ?	Les données actuelles suggèrent que la vaccination contre la COVID-19 n'est pas dangereuse pendant la grossesse. Les études préliminaires n'ont pas montré de risque accru de complications pendant la grossesse ou d'effets indésirables pour le fœtus chez les femmes enceintes ayant reçu le vaccin contre la COVID-19. Cependant, étant donné que les données sur la sécurité de la vaccination contre la C…			2	3	3	3	4	4	3	3	3.125	0.64087	3	3	3.25
4	Tetanos Diphteria Polio		CRAT: La vaccination contre la diphtérie, le tétanos et la poliomyélite est possible chez une femme enceinte quel que soit le terme de la grossesse. Cependant, à l’occasion de cette vaccination, dans la mesure où la vaccination contre la coqueluche est recommandée depuis avril 2022 chez la femme enceinte (en particulier entre 20 et 36 SA), cette valence peut être ajoutée aux 3 premières (vaccin q…	1. Vaccination sure et possible quelque soit le terme de la grossesse 2. Pas de recommandation spécifique de vaccination pendant la grossesse	La vaccination contre le tetanos diphterie polio est-elle sûre pendant la grossesse?	La vaccination contre le tétanos, la diphtérie et la polio est considérée comme sûre pendant la grossesse. Ces vaccins sont des vaccins inactivés qui ne contiennent pas de virus vivants et ne sont donc pas considérés comme dangereux pour la femme enceinte ou le fœtus. Il est important que les femmes enceintes qui n'ont pas été vaccinées contre le tétanos, la diphtérie et la polio reçoivent ces va…			5	5	5	5	5	4	5	5	4.875	0.353553	5	5	5
					La vaccination contre le tetanos diphterie polio est-elle dangereuse pendant la grossesse ?	Dans l'ensemble, la vaccination contre le tétanos, la diphtérie et la polio est considérée comme sûre pendant la grossesse, car ce sont des vaccins inactivés qui ne contiennent pas de virus vivants. Il y a peu de risques pour la femme enceinte ou le fœtus lorsqu'ils reçoivent ces vaccins. Cependant, comme avec toute décision de santé, il est important de discuter avec votre professionnel de la sa…			5	5	5	5	5	5	5	5	5	0	5	5	5
5	Tuberculosis		CRAT: Il n’est pas recommandé de vacciner une femme enceinte contre la tuberculose. Les données publiées chez les femmes enceintes exposées au vaccin contre la tuberculose en cours de grossesse sont peu nombreuses mais aucun élément inquiétant n’est retenu à ce jour. HAS-Calendrier vaccinal: Vaccin contre la tuberculose contre indiqué pendant la grossesse	1. Vaccination contre indiquée pendant la grossesse 2. Données peu nombreuses mais aucun élément inquiétant sur le risque embryologique et fœtal.	La vaccination contre la tuberculose est-elle sûre pendant la grossesse?	Le vaccin contre la tuberculose, appelé le BCG, est généralement évité pendant la grossesse sauf en cas de nécessité médicale absolue. Cela est dû au fait que les données sur la sécurité de la vaccination BCG pendant la grossesse sont limitées. Le BCG est généralement administré aux nouveau-nés ou aux enfants en bas âge dans les pays où la tuberculose est fréquente. Dans les pays où la tuberculos…			3	3	4	3	4	1	3	4	3.125	0.991031	3	3	4
					La vaccination contre la tuberculose est-elle dangereuse pendant la grossesse ?	La vaccination contre la tuberculose, également connue sous le nom de BCG, est généralement considérée comme sûre pour les femmes enceintes. Cependant, il est important de discuter de la vaccination avec votre médecin pour déterminer si elle est appropriée dans votre cas particulier. Selon les directives de l'Organisation mondiale de la santé (OMS), la vaccination BCG peut être administrée aux fe…			2	2	2	1	2	1	2	1	1.625	0.517549	2	1	2
6	Typhoid		CRAT: On peut vacciner une femme enceinte contre la fièvre typhoïde, quel que soit le terme de la grossesse. Les données publiées chez les femmes enceintes exposées au vaccin typhoïdique en cours de grossesse sont peu nombreuses mais aucun élément inquiétant n’a été signalé à ce jour.	1. Vaccination possible pendant la grossesse 2. Données peu nombreuses mais aucun élément inquiétant sur le risque embryologique et fœtal.	La vaccination contre la typhoide est-elle sûre pendant la grossesse?	La vaccination contre la typhoïde pendant la grossesse n'est généralement pas recommandée sauf si la personne est considérée comme étant à haut risque d'infection à la typhoïde en raison de facteurs tels que le travail dans un environnement à haut risque ou un voyage dans une zone où la typhoïde est fréquente. Les données sur la sécurité de la vaccination contre la typhoïde pendant la grossesse s…			5	5	5	5	5	5	5	5	5	0	5	5	5
					La vaccination contre la typhoide est-elle dangereuse pendant la grossesse ?	La vaccination contre la fièvre typhoïde est généralement considérée comme sûre pendant la grossesse, bien que la décision de se faire vacciner doit être prise en consultation avec un professionnel de la santé. Selon les directives de l'Organisation mondiale de la santé (OMS), la vaccination contre la fièvre typhoïde peut être administrée aux femmes enceintes qui ont un risque élevé de contracter…			5	5	5	5	5	5	5	5	5	0	5	5	5
7	Hepatis A		CRAT: On peut vacciner une femme enceinte contre l’hépatite A, quel que soit le terme de la grossesse. Il y a très peu de données publiées chez des femmes enceintes exposées au vaccin contre l’hépatite A, mais aucun élément inquiétant n’a été signalé à ce jour.	1. Vaccination possible pendant la grossesse 2. Données peu nombreuses mais aucun élément inquiétant sur le risque embryologique et fœtal.	La vaccination contre l'hépatite A est-elle sûre pendant la grossesse?	La vaccination contre l'hépatite A est généralement considérée comme sûre pendant la grossesse. Cependant, la décision de se faire vacciner doit être prise en consultation avec un professionnel de la santé. Selon les directives de l'Organisation mondiale de la santé (OMS), la vaccination contre l'hépatite A peut être administrée aux femmes enceintes qui présentent un risque élevé d'infection, tel…			5	5	5	5	4		5	5	4.85714	0.377964	5	5	5
					La vaccination contre l'hépatite A est-elle dangereuse pendant la grossesse ?	Je suis désolé, ma réponse précédente était incorrecte. La vaccination contre l'hépatite A pendant la grossesse est actuellement considérée comme contre-indiquée, c'est-à-dire qu'elle n'est généralement pas recommandée. Bien qu'il n'y ait pas suffisamment d'études sur la sécurité de la vaccination contre l'hépatite A pendant la grossesse, les experts en santé recommandent généralement d'éviter la…			1	2	1	1	1	1	1	1	1.125	0.353553	1	1	1
8	Yellow fever		CRAT: Si le voyage ne peut être reporté, la vaccination contre la fièvre jaune doit être effectuée quel que soit le terme de la grossesse. Les données publiées chez les femmes enceintes exposées au vaccin contre la fièvre jaune en cours de grossesse sont très nombreuses, en particulier au 1er trimestre, et rassurantes.	1. Vaccination possible pendant la grossesse 2. Vaccination recommandée si voyage ne peut être reporté 3.Données nombreuses et rassurantes notemment au premier trimestre	La vaccination contre la fièvre jaune est-elle sûre pendant la grossesse?	La vaccination contre la fièvre jaune est généralement contre-indiquée pendant la grossesse. Les données actuelles suggèrent que le vaccin contre la fièvre jaune peut être associé à un risque accru de complications chez la mère et le fœtus, notamment de fausse couche, de mort fœtale in utero ou de naissance prématurée. Cependant, dans certaines situations, comme lorsqu'une femme enceinte voyage d…			1	1	1	1	1	1	1	1	1	0	1	1	1
					La vaccination contre la fièvre jaune est-elle dangereuse pendant la grossesse ?	La vaccination contre la fièvre jaune n'est généralement pas recommandée pendant la grossesse, car il y a un risque théorique de complications pour la mère et le fœtus. Des études ont montré que la vaccination contre la fièvre jaune peut être associée à un risque accru de fausse couche, de mort fœtale in utero ou de naissance prématurée. Par conséquent, les femmes enceintes ne devraient être vacc…			1	1	1	1	1	1	1	1	1	0	1	1	1
9	Vaccines recommanded during pregnancy		HAS-Calendrier vaccinal: Coqueluche, grippe saisonnière et COVID-19	1.Vaccination grippe saisonnière recommandée pendant la grossesse 2.Vaccination Coqueluche recommandée pendant la grossesse 3.Vaccination COVID-19 ARNm recommandée pendant la grossesse	Quels sont les vaccins recommandés pendant la grossesse ?	Les vaccins recommandés pendant la grossesse peuvent varier selon le pays et les directives spécifiques des autorités sanitaires. Cependant, voici une liste des vaccins couramment recommandés pour les femmes enceintes : Vaccin contre la grippe : La vaccination contre la grippe est recommandée pour toutes les femmes enceintes à partir du deuxième trimestre. La grippe peut être dangereuse pendant l…			3	4	4	4	4	1	4	4	3.5	1.06904	4	3.75	4
10	Vaccines contra-indicated during pregnancy		HAS-Calendrier vaccinal: Les vaccins vivants ROR, vaccin contre la varicelle et BCG sont contre-indiqués pendant la grossesse. La grossesse doit être évitée dans le mois qui suit la vaccination avec un vaccin vivant. Cependant : • Une vaccination avec un vaccin vivant, réalisée par inadvertance au cours de la grossesse, bien qu’étant contreindiquée, n’est pas une indication à interrompre la gross…	1.Vaccins vivant contre indiqués pendant la grossesse (ROR, BCG) 2.Vaccination Fièvre jaune en fonction du contexte 3.Réalisation d'autres vaccin à évaluer au cas par cas	Quels sont les vaccins contre-indiqués pendant la grossesse ?	Il existe plusieurs vaccins qui sont contre-indiqués pendant la grossesse. Voici une liste de quelques-uns : Le vaccin contre la fièvre jaune : Ce vaccin est contre-indiqué pendant la grossesse car il contient un virus vivant atténué qui peut causer des effets indésirables chez le fœtus. Le vaccin contre la rubéole : Ce vaccin est également contre-indiqué pendant la grossesse car il contient un v…			2	4	4	4	4	5	4	3	3.75	0.886405	4	3.75	4
			ICC = 0,88						511								3.57343	1.51281	4	2.5	5
Congenital infections in pregnany
1	Rubéole		HAS: La rubéole est une infection virale aiguë contagieuse due au virus de la rubéole (famille des Togavirus). La rubéole est une maladie très généralement bénigne mais l’infection pendant les premiers mois de grossesse peut être responsable de morts fœtales ou de rubéoles congénitales malformatives (l’œil, l’appareil auditif, l’appareil circulatoire, le système nerveux central du fœtus sont les …	1. Transmission materno-fœtale de la rubéole 2. La rubéole congénitale peut provoquer des fausses couches, des MIU et morts néonatales, des malformations congénitales. 3. Risque le plus élevé après des infections au cours du premier trimestre. 4. Vaccination avant la grossesse ou post-partum	a. Est-il dangereux d'être infectée par la rubéole pendant la grossesse ?	Oui, être infectée par la rubéole pendant la grossesse peut être très dangereux pour le fœtus. La rubéole est une infection virale qui se propage par les gouttelettes respiratoires de personnes infectées. Si une femme enceinte est infectée par la rubéole, le virus peut traverser le placenta et infecter le fœtus. Cela peut entraîner des complications graves pour le fœtus, notamment : Des anomalies…			5	5	5	5	5	5	5	5	5	0	5	5	5
					b. Une infection par la rubéole pendant la grossesse est-elle inoffensive ?	Non, une infection par la rubéole pendant la grossesse peut causer des complications graves pour le fœtus. La rubéole est une maladie virale qui se propage par des gouttelettes respiratoires et qui peut causer une éruption cutanée, de la fièvre et des douleurs articulaires. Si une femme enceinte contracte la rubéole, le virus peut traverser le placenta et infecter le fœtus. Cela peut causer une m…			5	5	5	5	5	5	5	5	5	0	5	5	5
2	Rubéole screening		HAS: La HAS insiste sur l’importance de l’information qui doit être fournie aux femmes enceintes aux différents temps de la séquence de dépistage et de prise en charge (réalisation du test de dépistage, diagnostic prénatal et traitement prénatal) afin d’éclairer leur choix. Cette information doit être délivrée par tous les professionnels de santé impliqués dans le suivi de la grossesse (médecins …	1. Un dépistage systématique est recommandé 2. Dépistage en début de grossesse 3. Dépistage pré-conceptionnel	a. Le dépistage systématique de la rubéole est-il recommandé pendant la grossesse ?	Oui, le dépistage systématique de la rubéole est recommandé pendant la grossesse. La rubéole est une infection virale qui peut avoir de graves conséquences pour le fœtus si la mère est infectée pendant la grossesse, en particulier pendant les premiers mois de la grossesse. Cela peut entraîner une malformation congénitale appelée syndrome de rubéole congénitale, qui peut causer des problèmes de sa…			5	4	4	4	4	4	4	4	4.125	0.353553	4	4	4
					b. Dans quelles conditions le dépistage de la rubéole pendant la grossesse est-il recommandé ?	Le dépistage de la rubéole pendant la grossesse est recommandé pour toutes les femmes enceintes, quelle que soit leur histoire de vaccination ou d'infection antérieure à la rubéole. Cela est généralement effectué lors de la première visite prénatale, mais peut également être effectué à tout moment au cours de la grossesse si la mère n'a pas été testée auparavant. En cas de résultat positif au dép…			5	5	5	5	5	5	5	5	5	0	5	5	5
3	CMV		SSGO: Le risque de transmission verticale est relativement élevé et dépend de l’âge gestationnel. Selon les données actuelles, une transmission jusqu’à 12 à 14 SA expose le fœtus à un risque élevé de séquelles, alors que ce risque semble moindre lors d’une transmission plus tardive. En cas (de suspicion) d’infection à CMV pendant la grossesse, la prise en charge devrait être assurée par un spécia…	1. Transmission materno-fœtale du CMV 2. Le CMV congénital peut provoquer des séquelles et des symptômes à la naissance 3. Risque plus élevé de transmission materno-fœtale après une primo-infection 4. Risque plus élevé d'infection symptomatique après les infections du 1er trimestre	a. Est-il dangereux d'être infectée par le CMV pendant la grossesse ?	Oui, il peut être dangereux pour une femme enceinte d'être infectée par le virus de l'herpès humain de type 5, également connu sous le nom de CMV (cytomégalovirus). Le CMV peut être transmis à l'enfant à naître, ce qui peut entraîner des complications potentiellement graves telles que des anomalies congénitales, une fausse couche, une prématurité ou des problèmes de croissance intra-utérine. Les …			3	3	3	4	3	3	3	4	3.25	0.46291	3	3	3.25
					b. Une infection par le CMV pendant la grossesse est-elle inoffensive ?	Non, une infection par le CMV pendant la grossesse n'est pas inoffensive. Bien que certaines femmes enceintes infectées par le CMV ne présentent aucun symptôme et que leur bébé n'est pas affecté, d'autres peuvent développer des complications potentiellement graves. Le risque de transmission de l'infection au fœtus dépend du moment de l'infection maternelle. Si l'infection survient au cours du pre…			3	3	4	4	3	4	3	4	3.5	0.534522	3.5	3	4
4	CMV screening		SSGO: Toutes les femmes enceintes ou envisageant une grossesse doivent recevoir dès que possible des informations sur les risques d’infection à CMV et des recommandations portant sur les mesures d’hygiène préventives visant à diminuer ce risque. Par ailleurs elles devraient être informées de la possibilité d’évaluer le statut sérologique au CMV avant la conception et au début de la grossesse. Les…	1. Le dépistage systématique diffère en fonction des pays 2. Dépistage chez les femmes présentant un risque élevé d'infection à CMV 3. Dépistage chez les femmes présentant des symptômes grippaux 4. Dépistage des anomalies fœtales évocatrices d'une infection à CMV	a. Le dépistage systématique du CMV est-il recommandé pendant la grossesse ?	Le dépistage systématique du CMV (cytomégalovirus) pendant la grossesse n'est généralement pas recommandé de manière systématique dans la plupart des pays. Cependant, les recommandations peuvent varier selon les pays et les organisations de santé. Le CMV est un virus très courant qui peut être transmis de la mère au fœtus pendant la grossesse, ce qui peut entraîner des complications pour le bébé,…			3	3	3	4	3	3	3	4	3.25	0.46291	3	3	3.25
					b. Dans quelles conditions le dépistage du CMV pendant la grossesse est-il recommandé ?	Les recommandations concernant le dépistage du CMV pendant la grossesse peuvent varier selon les pays et les organisations de santé. En général, le dépistage systématique du CMV n'est pas recommandé de manière routinière pour toutes les femmes enceintes. Cependant, le dépistage peut être recommandé dans certaines situations, notamment : Exposition à une personne atteinte de CMV : Si une femme enc…			5	5	5	5	5	5	5	5	5	0	5	5	5
5	Varicelle		SSGO: Dans nos régions, la varicelle est une maladie fréquente, bénigne et essentiellement pédiatrique. En revanche, l’évolution est plus volontiers sévère ou compliquée chez l’adulte, notamment chez la femme enceinte. En cas d’infection durant la grossesse, notamment lorsque l’infection survient avant vingt semaines d’aménorrhée, il y a un risque de fœtopathie varicelleuse. Celle-ci se manifeste…	1. Dangereux pour les femmes enceintes 2. Varicelle congénitale 3. Risque plus élevé de varicelle congénitale en cas d'infection au cours des 20 premières semaines de grossesse. 3. La varicelle néonatale est dangereuse pour le nouveau-né 5. Risque plus élevé de varicelle néonatale si l'infection maternelle survient dans les 4 semaines précédant l'accouchement, avec un risque de varicelle grave si…	a. Est-il dangereux d'être infectée par la varicelle pendant la grossesse ?	Oui, il peut être dangereux pour une femme enceinte d'être infectée par la varicelle. La varicelle est une maladie virale très contagieuse qui est causée par le virus de la varicelle-zona. Les symptômes de la varicelle comprennent une éruption cutanée, des démangeaisons, de la fièvre et des maux de tête. Chez une femme enceinte, la varicelle peut causer des complications graves pour elle et pour …			3	3	3	3	3	3	3	4	3.125	0.353553	3	3	3
					b. Une infection par la varicelle pendant la grossesse est-elle inoffensive ?	Non, une infection par la varicelle pendant la grossesse n'est pas inoffensive. Comme je l'ai mentionné précédemment, la varicelle peut causer des complications graves pour la femme enceinte et pour le fœtus. Ces complications peuvent inclure une pneumonie, une méningite, une encéphalite, des anomalies congénitales, une fausse couche ou un accouchement prématuré. Il est donc important pour les fe…			3	3	3	3	3	3	3	4	3.125	0.353553	3	3	3
6	Varicelle screening		HAS: Les antécédents connus de varicelle sont fiables (une personne qui déclare avoir présenté la varicelle l’a effectivement eue). Par contre, un sujet adulte qui déclare n’avoir pas d’antécédent de varicelle l’a eue dans 95 % des cas. Une sérologie est donc indispensable dans cette circonstance. En cas de contage varicelleux ou d'exposition chez une femme enceinte ne se sachant pas immunisée, u…	1. Demande systématique d'antécédents de maladie ou de vaccination 2. Dépistage systématique non recommandé 3. Dépistage des femmes sans antécédents de maladie ou de vaccination en cas de contage ou d'exposition	a. Le dépistage systématique de la varicelle est-il recommandé pendant la grossesse ?	En général, le dépistage systématique de la varicelle n'est pas recommandé pendant la grossesse. Cependant, si une femme enceinte est exposée au virus de la varicelle ou si elle présente des symptômes de la varicelle, elle devrait consulter immédiatement son médecin. Le médecin peut recommander des tests sanguins pour vérifier si la femme est immunisée contre le virus de la varicelle. Si elle n'e…			4	4	4	4	4	4	4	4	4	0	4	4	4
					b. Dans quelles conditions le dépistage de la varicelle pendant la grossesse est-il recommandé ?	Le dépistage de la varicelle pendant la grossesse n'est généralement pas recommandé car la plupart des femmes enceintes ont déjà été exposées au virus de la varicelle dans leur enfance et ont développé une immunité naturelle contre la maladie. Cependant, si une femme enceinte n'a jamais été exposée au virus de la varicelle, ou si son état immunitaire est affaibli, le dépistage peut être recommand…			4	5	5	4	5	5	5	5	4.75	0.46291	5	4.75	5
7	Toxoplasmose		HAS: La toxoplasmose congénitale est l'infection du fœtus par le parasite Toxoplasma gondii transmis par la mère. Cela suppose que la mère a été en contact avec le parasite pendant sa grossesse et qu'elle n'était pas immunisée contre cette maladie (c’est-à-dire n’a jamais été au contact du parasite avant d'être enceinte). 80 % des toxoplasmoses lors de la grossesse n'entraînent aucun symptôme che…	1. Transmission materno-fœtale de la toxoplasmose 2. Toxoplasmose congénitale 3. Manifestations tardives de la toxoplasmose congénitale 4. Risque plus élevé de transmission materno-fœtale en cas d'infection tardive 5. Risque plus élevé de séquelles chez les fœtus infectés après des infections précoces	a. Est-il dangereux d'être infectée par la toxoplasmose pendant la grossesse ?	Être infectée par la toxoplasmose pendant la grossesse peut être dangereux pour le fœtus, en particulier au cours du premier trimestre. La toxoplasmose est une infection parasitaire qui peut être contractée en mangeant de la viande crue ou mal cuite contaminée par le parasite Toxoplasma gondii, ou en manipulant des excréments de chat infectés. Si une femme enceinte contracte la toxoplasmose, le p…			4	4	4	4	4	4	4	4	4	0	4	4	4
					b. Une infection par la toxoplasmose pendant la grossesse est-elle inoffensive ?	Non, une infection par la toxoplasmose pendant la grossesse n'est pas inoffensive. La toxoplasmose est une infection parasitaire qui peut causer des complications graves pour le fœtus si la femme enceinte est infectée pendant la grossesse. Les conséquences de l'infection dépendent du moment où la femme enceinte est infectée. Si elle est infectée au cours des premiers mois de la grossesse, le risq…			4	4	4	4	4	4	4	4	4	0	4	4	4
8	Toxoplasmose screening		HAS: En l'état actuel des connaissances, la HAS recommande que soit proposée la réalisation d'une sérologie toxoplasmique dès la première consultation prénatale et le plus tôt possible après la conception, en l'absence de preuve écrite de l'immunité SSGO: . Sans raisons cliniques, on ne devrait plus pratiquer les tests d’une séroconversion des anticorps spécifiques pour la toxoplasmose, car il ma…	1. Le dépistage systématique diffère en fonction des pays 2. Evaluation des facteurs de risque en début de grossesse 2. Dépistage chez les femmes présentant des symptômes grippaux 3. Dépistage des anomalies fœtales évocatrices d'une toxoplasmose congénitale	a. Le dépistage systématique de la toxoplasmose est-il recommandé pendant la grossesse ?	Le dépistage systématique de la toxoplasmose pendant la grossesse n'est pas recommandé de manière générale, mais cela dépend des pratiques médicales en vigueur dans chaque pays. Dans certains pays, le dépistage de la toxoplasmose est systématiquement proposé à toutes les femmes enceintes, alors que dans d'autres, il n'est recommandé qu'aux femmes présentant des facteurs de risque. Les facteurs de…			4	4	4	4	4	4	4	4	4	0	4	4	4
					b. Dans quelles conditions le dépistage de la toxoplasmose pendant la grossesse est-il recommandé ?	Le dépistage de la toxoplasmose pendant la grossesse est recommandé dans la plupart des pays développés. La toxoplasmose est une infection causée par le parasite Toxoplasma gondii, qui peut être transmis de la mère à l'enfant pendant la grossesse. Les complications pour le fœtus peuvent être graves, y compris des lésions cérébrales, des malformations congénitales, voire la mort. Les femmes encein…			2	2	2	2	2	2	2	2	2	0	2	2	2
9	Syphilis		La syphilis est une infection systémique due au spirochète Treponema pallidum. Si non traitée, évolution vers syphilis secondaire, tertiaire, neurosyphilis. Cette infection est particulièrement grave pendant la grossesse du fait du risque de passage transplacentaire et de transmission au fœtus. La prévalence de l’infection chez la femme enceinte est évaluée à 1/10 000 (3-17% dans les pays en voie…	1. Dangereux pour les femmes enceintes 2. Transmission materno-fœtale de la syphilis 3. Syphilis congénitale 4. Risque d'accouchement prématuré, de mortinaissance, de malformations congénitales ou de symptômes à la naissance 5. Traitement par pénicilline	a. Est-il dangereux d'être infectée par la syphilis pendant la grossesse ?	Oui, l'infection par la syphilis pendant la grossesse peut être très dangereuse pour la santé de la mère et de l'enfant à naître. Si la syphilis n'est pas traitée pendant la grossesse, elle peut entraîner des complications graves, notamment : une fausse couche ou une naissance prématurée, une infection de l'utérus ou des membranes qui entourent le fœtus, une transmission de l'infection au fœtus, …			5	5	5	5	5	5	5	4	4.875	0.353553	5	5	5
					b. Une infection par la syphilis pendant la grossesse est-elle inoffensive ?	Non, une infection par la syphilis pendant la grossesse n'est pas inoffensive. Si une femme enceinte est infectée par la syphilis et que l'infection n'est pas traitée, cela peut entraîner de graves complications pour la mère et pour le fœtus. La syphilis non traitée peut causer une fausse couche, une naissance prématurée, une infection de l'utérus ou des membranes qui entourent le fœtus, et la tr…			5	5	5	5	5	5	5	4	4.875	0.353553	5	5	5
10	Syphilis screening		HAS: Un dépistage est obligatoire chez la femme enceinte, idéalement lors des 3 premiers mois de grossesse. Cet examen est réalisé lors de la première consultation. Il peut être proposé avant même la grossesse lors de la consultation préconceptionnelle. Lors de la grossesse, le dépistage est renouvelé au cours du 3ème trimestre, idéalement avant la 28ème semaine de grossesse, chez les femmes à ri…	1. Dépistage systématique en début de grossesse 2. Dépistage au début du troisième trimestre et/ou à l'accouchement pour les femmes à risque	a. Le dépistage systématique de la syphilis est-il recommandé pendant la grossesse ?	Oui, le dépistage systématique de la syphilis est fortement recommandé pendant la grossesse pour protéger la santé de la mère et de l'enfant à naître. Les directives de santé publique recommandent que toutes les femmes enceintes subissent un dépistage de la syphilis lors de leur première visite prénatale, ainsi qu'au moins une fois au cours du troisième trimestre.Le dépistage de la syphilis est i…			5	5	4	5	5	4	5	4	4.625	0.517549	5	4	5
					b. Dans quelles conditions le dépistage de la syphilis pendant la grossesse est-il recommandé ?	Le dépistage de la syphilis pendant la grossesse est recommandé dans les conditions suivantes : Lors de la première visite prénatale : Toutes les femmes enceintes doivent être dépistées pour la syphilis lors de leur première visite prénatale. Au troisième trimestre : Les femmes enceintes qui n'ont pas été dépistées pour la syphilis au début de la grossesse ou qui présentent un risque accru d'infe…			5	5	5	5	5	5	5	5	5	0	5	5	5
									660								4.125	0.88843	4	4	5
Nutrional recommandations
1	Vin		OSAV: Pour protéger votre enfant, vous ne devriez pas boire d’alcool pendant votre grossesse.	1. ne pas boire d’alcool pendant toute la grossesse.	a. La consommation d'alcool pendant la grossesse est-elle dangereuse pour le bébé ?	Oui, la consommation d'alcool pendant la grossesse peut être très dangereuse pour le bébé à naître. Lorsqu'une femme enceinte consomme de l'alcool, celui-ci passe à travers le placenta et atteint le fœtus en développement. Le fœtus n'a pas encore la capacité de métaboliser l'alcool comme le font les adultes, ce qui signifie que l'alcool peut affecter son développement de plusieurs manières. La co…			5	5	5	5	5	5	5	5	5	0	5	5	5
					b. Est-il dangereux de boire moins de 5 verres de vin pendant toute la durée de la grossesse ?	Toute consommation d'alcool pendant la grossesse, quelle que soit la quantité, peut être préjudiciable au fœtus en développement. Il n'y a pas de seuil de consommation d'alcool considéré comme sûr pendant la grossesse. Même une petite quantité d'alcool peut avoir des effets négatifs sur le développement du fœtus, et la consommation d'alcool au début de la grossesse est particulièrement risquée. I…			5	5	5	5	5	5	5	5	5	0	5	5	5
2	Fromage		OSAV: À ÉVITER DURANT VOTRE GROSSESSE: • Produits au lait cru, comme le beurre ou le séré au lait cru (vérifiez sur l’étiquette) • Fromages bleus (comme le gorgonzola) • Fromages à pâte molle au lait cru, thermisé ou pasteurisé • Fromages à pâte mi-dure au lait cru, thermisé ou pasteurisé • Feta À CONSOMMER SANS CRAINTE • Lait pasteurisé, soumis à une pasteurisation haute ou UHT • Fromages à pâte…	1. Risque de contamination par la Listeria 2. Eviter les fromages au lait cru et autres produits à bas de lait cru 3. Les fromages au lait pasteurisé sont autorisés 4. Les fromages à pâte dure, même au lait cru sont autorisés (après avoir enlevé la croute).	a. Est-il dangereux pour le bébé de manger du fromage à pâte molle pendant la grossesse ?	Certains fromages à pâte molle, comme le fromage de chèvre, le camembert, le brie et le roquefort, peuvent être contaminés par une bactérie appelée Listeria monocytogenes. Cette bactérie peut provoquer une infection appelée listériose, qui peut être très dangereuse pour la femme enceinte et son bébé. La listériose peut provoquer une fausse couche, une naissance prématurée, une infection du nouvea…			4	4	4	4	5	4	5	4	4.25	0.46291	4	4	4.25
					b. Est-il dangereux pour le bébé de manger du fromage à pâte molle pasteurisé pendant la grossesse ?	La pasteurisation du lait est un processus qui permet de tuer les bactéries potentiellement dangereuses dans les produits laitiers, y compris les fromages à pâte molle. Si le fromage à pâte molle est fabriqué à partir de lait pasteurisé et qu'il est stocké et manipulé correctement, il ne devrait pas présenter de risques pour la santé de la femme enceinte ou de son bébé. Il est important de noter …			4	5	5	5	5	4	5	3	4.5	0.755929	5	4	5
3	Saumon fumé		OSAV: À ÉVITER DURANT VOTRE GROSSESSE: Poisson fumé comme le saumon fumé ou la truite fumée. La listériose est une maladie infectieuse. Elle affecte en particulier les ruminants (par ex. les vaches), mais peut également se transmettre à l'être humain, notamment par l'intermédiaire du lait cru et de certains produits laitiers, de la viande crue, du poisson fumé. Certains poissons présentent des ta…	1. Risque de contamination par la Listeria 2. Eviter le saumon fumé et la truite fumée 3. Limiter la consommation de poisson à cause du risque d'exposition au mercure 4. Eviter la consommation de saumon provenant de la mer Baltique	a. Est-il dangereux de manger du saumon fumé pendant la grossesse ?	Le saumon fumé peut être consommé pendant la grossesse, mais il est important de prendre des précautions en raison des risques d'infection alimentaire et de contamination. Le saumon fumé peut être contaminé par des bactéries nocives, telles que la listeria et le botulisme, qui peuvent être particulièrement dangereuses pour les femmes enceintes et leur fœtus. Il est donc important de s'assurer que…			3	4	4	3	4	5	5	4	4	0.755929	4	3.75	4.25
					b. Est-il dangereux de consommer du saumon fumé bien cuit pendant la grossesse ?	Si le saumon fumé est bien cuit, cela peut aider à réduire le risque d'infection alimentaire. Cependant, il est toujours important de prendre des précautions et de limiter la consommation en raison de la teneur en mercure. Le saumon fumé contient souvent des niveaux élevés de mercure, qui peuvent être préjudiciables au développement du cerveau du fœtus. Il est donc recommandé de limiter la consom…			3	4	4	3	4	3	4	4	3.625	0.517549	4	3	4
4	Fruits de mer		OSAV: À ÉVITER DURANT VOTRE GROSSESSE: Fruits de mer (comme les crevettes), même prêts à consommer (sauf s’ils sont bien chauffés avant d’être consommés)	1. Risque d'infection bactérienne, virale ou toxinique 2. Éviter les coquillages s'ils sont crus ou partiellement cuits	a. Est-il dangereux de manger des crevettes cuites pendant la grossesse ?	En général, manger des crevettes cuites pendant la grossesse est considéré comme sûr tant qu'elles sont cuites de manière appropriée et stockées correctement. Les crevettes sont une bonne source de protéines, de vitamines et de minéraux, et peuvent faire partie d'une alimentation saine et équilibrée pour les femmes enceintes. Cependant, il est important de noter que les fruits de mer peuvent cont…			5	5	5	5	5	5	5	3	4.75	0.707107	5	5	5
					b. Est-il dangereux de manger des huitres pendant la grossesse ?	Les huîtres sont un type de fruits de mer qui peut être consommé pendant la grossesse, mais il est important de prendre des précautions en raison des risques d'infection alimentaire. Les huîtres sont souvent consommées crues ou partiellement cuites, ce qui peut augmenter le risque de contamination bactérienne, virale ou parasitaire. De plus, les huîtres peuvent contenir des niveaux élevés de cert…			5	5	5	5	5	5	5	5	5	0	5	5	5
5	Charcuterie artisanale		OSAV: À ÉVITER DURANT VOTRE GROSSESSE: Produits de charcuterie crus (gendarmes, schüblig, salami, salsiz, mettwurst) et jambon cru	1. Éviter de manger du pâté 2. Éviter les viandes de gibier telles que l'oie, la perdrix ou le faisan 3. Les viandes de gibier peuvent contenir du plomb.	a. Est-il dangereux de manger du pâté pendant la grossesse ?	Il est recommandé d'éviter de manger du pâté, en particulier le pâté fait maison, pendant la grossesse en raison des risques d'infection alimentaire par la bactérie Listeria monocytogenes. La Listeria peut causer une maladie appelée listériose, qui peut être dangereuse pour la santé de la femme enceinte et de son bébé. Les symptômes de la listériose peuvent inclure de la fièvre, des nausées, des …			5	5	5	5	5	5	5	5	5	0	5	5	5
					b. Est-il dangereux de manger de la viande de gibier pendant la grossesse ?	La viande de gibier peut être consommée pendant la grossesse, mais il est important de prendre certaines précautions pour réduire les risques liés à sa consommation. Le gibier peut être porteur de maladies telles que la toxoplasmose, la listériose, ou la maladie de Lyme, qui peuvent être dangereuses pour le fœtus. Il est donc important de s'assurer que la viande de gibier est cuite à une températ…			5	5	5	5	5	5	5	4	4.875	0.353553	5	5	5
6	Foie		OSAV: La consommation de foie et de préparations à base de vitamine A peut cependant présenter un risque. Les femmes qui souhaitent concevoir un enfant et les femmes enceintes ne devraient donc pas manger de foie jusqu'à la fin du 3e mois de grossesse.	1. Le foie peut contenir des niveaux élevés de vitamine A 2. Éviter de manger du foie jusqu'à la fin du 3e mois de grossesse.	Est-il dangereux de manger du foie pendant la grossesse ?	Il est déconseillé de consommer du foie ou des produits à base de foie, tels que le pâté de foie, en grande quantité pendant la grossesse en raison de la teneur élevée en vitamine A. La vitamine A est essentielle pour la croissance et le développement du fœtus, mais des niveaux excessifs peuvent être nocifs. Le foie est une source riche en vitamine A, et une consommation excessive de vitamine A p…			5	5	5	5	5	4	5	4	4.75	0.46291	5	4.75	5
7	Acide folique		OSAV: Dans la mesure du possible, l’apport d’acide folique sous forme de comprimés doit débuter avant la conception (dès que vous souhaitez ou pouvez tomber enceinte). Il est recommandé d’absorber 400 microgrammes d’acide folique par jour en complément d’une alimentation équilibrée, et ce au moins jusqu’à la fin de la 12ème semaine de grossesse.	1. Acide folique 0,4 mg par jour recommandé avant la conception jusqu'à la fin de la 12e semaine de grossesse. 2. Acide folique 5 mg par jour recommandé avant la conception jusqu'à la fin de la 12e semaine de grossesse pour les femmes présentant un risque élevé d'anomalie du tube neural chez leur bébé	a. Quand est-il recommandé de prendre de l'acide folique pendant la grossesse ?	L'acide folique est recommandé pendant la grossesse pour prévenir les anomalies du tube neural chez le fœtus. Les anomalies du tube neural se produisent lorsque la colonne vertébrale et le cerveau du fœtus ne se développent pas correctement, et peuvent causer des troubles tels que le spina bifida. Les femmes enceintes sont généralement encouragées à prendre de l'acide folique tous les jours dès q…			4	4	4	4	4	4	4	3	3.875	0.353553	4	4	4
					b. Quelle dose d'acide folique faut-il prendre pendant la grossesse?	La dose recommandée d'acide folique pendant la grossesse dépend de la situation individuelle de chaque femme enceinte. En général, l'Organisation mondiale de la santé (OMS) recommande une dose quotidienne de 400 à 600 microgrammes (mcg) d'acide folique pour les femmes enceintes. Cependant, certains professionnels de santé peuvent recommander une dose plus élevée pour les femmes présentant un risq…			4	4	4	4	4	4	4	3	3.875	0.353553	4	4	4
8	Vitamine D		OSAV: Cette vitamine joue un rôle important, notamment dans la formation des os. Lorsqu’il est exposé à la lumière du soleil, le corps est capable de la synthétiser lui-même. En revanche, les aliments en contiennent très peu. En Suisse, une grande partie de la population souffre d’une insuffisance en vitamine D. Pour accroître l’apport en vitamine D, vous devriez en absorber quotidiennement sous …	1. Synthèse endogène de vitamine D en cas d'exposition à la lumière 2. Majorité de la population suisse carencée en vitamine D 3. Supplémentation de vitamine D recommandée chez les femmes enceintes vivant en Suisse	a. Faut-il prendre de la vitamine D pendant la grossesse lorsque l'on vit en Suisse?	En Suisse, la carence en vitamine D est fréquente, en particulier pendant les mois d'hiver où l'exposition au soleil est limitée. La vitamine D est importante pour la santé de la mère et du fœtus pendant la grossesse, car elle joue un rôle dans la croissance et le développement des os et des dents. Selon les recommandations actuelles, les femmes enceintes en Suisse devraient prendre quotidienneme…			5	5	5	5	5	5	5	5	5	0	5	5	5
					b. Quelle est la dose de vitamine D recommandée pendant la grossesse en Suisse ?	En Suisse, la dose recommandée de vitamine D pour les femmes enceintes est de 1000 à 2000 unités internationales (UI) par jour. Cette dose s'applique tout au long de la grossesse et pendant l'allaitement. La vitamine D est importante pour la santé de la mère et du fœtus pendant la grossesse, car elle joue un rôle clé dans le développement des os et des dents du bébé. Elle est également essentiell…			5	5	5	5	5	5	5	5	5	0	5	5	5
9	Fer		OSAV: Pendant la grossesse, la formation du sang demande une quantité de fer accrue. Ce dernier est notamment présent dans la viande et les œufs. Certaines denrées d’origine végétale, telles que les produits à base de céréales complètes, les légumineuses, les fruits à coque et plusieurs sortes de légumes, comme les épinards et les côtes de bettes, en contiennent également. Le fer d’origine végéta…	1. Prescription de fer non systématique pendant la grossesse 2. Suppléments de fer recommendés en cas de carence martiale, anémie ou facteurs de risque d'hémorragie du postpartum	a. Faut-il rendre des suppléments de fer pendant la grossesse?	Il est recommandé que les femmes enceintes discutent avec leur professionnel de santé pour déterminer si elles ont besoin de prendre des suppléments de fer pendant la grossesse. Dans certains cas, les suppléments de fer peuvent être nécessaires pour maintenir des niveaux de fer sains et éviter une anémie ferriprive, qui peut avoir des conséquences négatives pour la santé de la mère et du fœtus. C…			5	5	5	5	5	5	5	5	5	0	5	5	5
					b. Dans quelles situations est-il recommandé de prendre des suppléments de fer pendant la grossesse ?	Les suppléments de fer sont généralement recommandés pendant la grossesse dans les situations où une femme présente un risque accru d'anémie ferriprive ou a été diagnostiquée avec cette condition. Certaines situations qui peuvent augmenter le risque d'anémie ferriprive pendant la grossesse comprennent : - Grossesses multiples : Les femmes qui portent des jumeaux ou des triplés peuvent avoir besoi…			5	5	5	5	5	5	5	5	5	0	5	5	5
10	Calcium		Consommer 3 portions de lait et de produits laitiers par jour. Les femmes enceintes devraient ainsi renoncer à certains aliments à risque, comme le lait cru.	1. Consommer 3 portions de lait et de produits laitiers par jour. 2. Ne pas consommer de lait cru. 3. Les suppléments de calcium ne sont pas systématiquement recommandés	a. Faut-il prendre des compléments de calcium pendant la grossesse?	Il est important pour les femmes enceintes de consommer suffisamment de calcium pour assurer le développement sain des os et des dents du bébé, ainsi que pour maintenir la santé osseuse de la mère. Cependant, en général, il est recommandé de consommer du calcium à travers l'alimentation plutôt que des compléments. Les aliments riches en calcium comprennent les produits laitiers tels que le lait, …			5	5	5	5	5	4	5	3	4.625	0.744024	5	4.75	5
					b. Quelle dose journalière de calcium une femme enceinte doit-elle consommer ?	L'apport quotidien recommandé en calcium pour les femmes enceintes varie en fonction de l'âge et de l'état de santé de la mère. En général, l'apport quotidien recommandé en calcium pour les femmes enceintes est d'environ 1000 à 1300 milligrammes par jour. Il est important de noter que le corps absorbe le calcium plus efficacement à partir de sources alimentaires que de suppléments. Par conséquent…			5	5	5	5	5	4	5	3	4.625	0.744024	5	4.75	5
									702								4.61842	0.619059	5	4	5
Signaux d'alarme requérant une expertise médicale
1	Traumatisme abdominal		INSPQ: Si vous avez reçu un choc important au ventreconsultez rapidement un professionnel de la santé.	1. Les traumatismes abdominaux peuvent être néfastes pour le bébé. 2. Les complications possibles sont le travail prématuré, le décollement du placenta et la détresse fœtale. 3. Il est recommandé de se faire examiner à la maternité.	Je suis au troisième trimestre de ma grossesse et je suis tombée à plat sur mon ventre. Dois-je me rendre à la maternité ?	Oui, il est recommandé de consulter immédiatement un professionnel de santé si vous êtes tombée à plat sur votre ventre pendant le troisième trimestre de votre grossesse. Même si vous vous sentez bien et qu'il n'y a pas de signes visibles de blessure, il est important de vous faire examiner par un professionnel de santé pour vous assurer que le bébé est en sécurité et qu'il n'y a pas de complicat…			5	5	5	5	5	5	5	5	5	0	5	5	5
2	Mouvements foetaux au premier trimestre		INSPQ: Autour de 20 semaines, les mouvements de votre bébé sont plus prononcés et assez forts pour que vous les perceviez. Certaines femmes les sentent un peu plus tôt ou un peu plus tard.	1. Les mouvements du fœtus ne sont habituellement pas ressentis au cours du premier trimestre de la grossesse.	Je suis dans le premier trimestre de ma grossesse et je n'ai jamais senti le bébé bouger. Est-ce normal ?	Au premier trimestre de la grossesse, il est normal de ne pas ressentir de mouvements du fœtus. En général, les premiers mouvements du bébé peuvent être ressentis entre 16 et 25 semaines de grossesse. Cependant, chaque grossesse est différente et certaines femmes peuvent ressentir les mouvements du bébé plus tôt ou plus tard. Si vous êtes inquiète ou si vous avez des préoccupations, il est recomm…			5	5	5	5	5	5	5	5	5	0	5	5	5
3	Mouvements foetaux		INSPQ: Autour de 20 semaines, les mouvements de votre bébé sont plus prononcés et assez forts pour que vous les perceviez. Certaines femmes les sentent un peu plus tôt ou un peu plus tard. À la fin de la grossesse, les mouvements sont toujours présents, mais vous pouvez les percevoir différemment. Votre bébé est plus ou moins actif selon les moments de la journée. Il peut arriver que vous n’ayez …	1. Après 26 semaines, le bébé doit bouger au moins 6 fois en 2 heures. 2. Si le bébé bouge moins que d'habitude, il faut consulter à la maternité 3. La vitalité foetale doit être vérifiée par échographie-Doppler et monitoring.	Je suis au troisième trimestre de ma grossesse et je n'ai pas senti le bébé bouger depuis une heure. Dois-je aller à la maternité ?	Si vous êtes au troisième trimestre de votre grossesse et que vous n'avez pas senti votre bébé bouger depuis une heure, il est recommandé de contacter immédiatement votre médecin ou de vous rendre à la maternité pour une évaluation. Bien que des périodes de repos et de sommeil prolongées soient normales pour les bébés in utero, tout changement soudain dans les mouvements du fœtus peut être un sig…			5	5	5	5	5	5	5	5	5	0	5	5	5
4	Saignement		INSPQ: Avant 14 semaines de grossesse: Si vous avez des saignements durant le premier trimestre, communiquez avec un professionnel de la santé pour qu’il puisse évaluer la situation. Par exemple, les femmes dont le groupe sanguin est facteur rhésus (Rh) négatif peuvent avoir besoin de recevoir des immunoglobulines quand elles ont des saignements. Allez directement à l'urgence si vous avez des sai…	1. Au cours du troisième trimestre, les saignements vaginaux peuvent être associés à des complications de la grossesse, comme un décollement du placenta. 2. Il est recommandé de se rendre rapidement à la maternité. 3. La vitalité fœtale et le placenta doivent être vérifiés par enregistrement du rythme cardiaque fœtal et échographie.	Je suis au troisième trimestre de ma grossesse et j'ai des saignements vaginaux. Dois-je me rendre à la maternité ?	Oui, vous devez vous rendre immédiatement à la maternité si vous avez des saignements vaginaux pendant votre troisième trimestre de grossesse. Les saignements vaginaux peuvent être un signe de complications graves telles que le travail prématuré, la déchirure du placenta ou une infection. Il est important de ne pas ignorer ces signes et de chercher une aide médicale dès que possible. Les professi…			5	5	5	5	5	5	5	4	4.875	0.353553	5	5	5
5	Perte de liquide amniotique		INSPQ: La perte de liquide amniotique peut signifier le début du travail. Si vous perdez vos eaux avant 37 semaines, cela peut représenter un risque pour le bébé. Si vous croyez avoir une perte de liquide amniotique, ou en cas de doute, téléphonez à votre sage-femme ou à votre lieu de naissance, ou encore allez à l’hôpital. Si vous perdez vos eaux à 37 semaines ou plus, il faut vous rendre au lie…	1. Au cours du troisième trimestre, du liquide provenant du vagin peut correspondre à une rupture de la poche des eaux. 2. Il est recommandé de se rendre à la maternité. 3. Il faut vérifier la vitalité du fœtus et les signes de début de travail ou d'infection.	Je suis au troisième trimestre de ma grossesse et j'ai perdu du liquide amniotique. Dois-je me rendre à la maternité ?	Oui, il est recommandé de vous rendre immédiatement à la maternité si vous avez perdu du liquide amniotique pendant votre troisième trimestre de grossesse. La perte de liquide amniotique peut être un signe de rupture de la poche des eaux, ce qui peut entraîner des complications potentiellement graves pour vous et votre bébé. En vous rendant à la maternité, les professionnels de santé pourront éva…			5	5	5	5	5	5	5	4	4.875	0.353553	5	5	5
6	Contractions avant 37 semaines		INSPQ: Tout au long de votre grossesse, il est normal de sentir des contractions qui ne sont pas liées au travail. On les appelle contractions de Braxton-Hicks. Elles sont irrégulières et sont ressenties de différentes façons, avec ou sans douleur. Elles peuvent être liées à des changements de position rapides de la mère, au fait qu’elle se soit tenue debout longtemps ou aux relations sexuelles. …	1. Au cours du deuxième trimestre de la grossesse, les contractions utérines peuvent correspondre à un travail prématuré. 2. Il est recommandé de se rendre à la maternité. 3. La vitalité fœtale et les signes de début de travail doivent être évalués.	Je suis au deuxième trimestre de ma grossesse et j'ai des contractions utérines douloureuses. Dois-je me rendre à la maternité ?	Si vous êtes au deuxième trimestre de votre grossesse et que vous avez des contractions utérines douloureuses, vous devez contacter immédiatement votre médecin ou vous rendre à la maternité. Les contractions utérines avant la 37ème semaine de grossesse peuvent être un signe de travail prématuré, ce qui peut mettre en danger la vie de votre bébé. Votre médecin ou les professionnels de la santé pou…			5	5	5	5	4	5	5	5	4.875	0.353553	5	5	5
7	Fièvre		INSPQ: Si vous avez une fièvre avec une température de 38 °C à 38,4 °C et un bon état général, vous pouvez attendre un peu et voir comment ça évolue. Vous pouvez prendre de l’acétaminophène pour faire baisser votre température et soulager vos douleurs. Toutefois, consultez un médecin ou le professionnel qui suit votre grossesse si : - votre température de 38 °C à 38,4 °C persiste plus de 24 heure…	1. Au cours du troisième trimestre de la grossesse, la fièvre peut correspondre à une infection. 2. Il est recommandé de se rendre à la maternité. 3. La vitalité du fœtus doit être évaluée et la cause de l'infection doivent être recherchée. 4. Les professionnels de santé peuvent prescrire un traitement, par exemple des antibiotiques.	Je suis au troisième trimestre de ma grossesse et j'ai de la fièvre et des frissons. Dois-je me rendre à la maternité ?	Oui, si vous êtes au troisième trimestre de votre grossesse et que vous avez de la fièvre et des frissons, il est recommandé de vous rendre à la maternité dès que possible. La fièvre pendant la grossesse peut être un signe d'infection, qui peut être dangereuse pour vous et votre bébé. En vous rendant à la maternité, les professionnels de santé pourront évaluer votre état et celui de votre bébé, e…			5	5	5	5	5	5	5	5	5	0	5	5	5
8	Idées suicidaires		N/A	1. Les pensées suicidaires doivent être traitées le plus rapidement possible. 2. Il est recommandé soit de se rendre à la maternité, soit de demander de l'aide rapidement en appelant le numéro d'urgence médicale / d'aide psychologique d'urgence.	Je suis enceinte et j'ai envie de me faire du mal. Dois-je me rendre à la maternité ?	Il est important que vous vous rendiez immédiatement à la maternité si vous ressentez des envies de vous faire du mal pendant votre grossesse. Il est possible que vous souffriez de dépression prénatale ou d'autres problèmes de santé mentale qui peuvent affecter votre grossesse et la santé de votre bébé. La maternité est l'endroit idéal pour obtenir l'aide dont vous avez besoin. Les professionnels…			5	5	5	5	5	5	5	5	5	0	5	5	5
9	Violence conjugale		INSPQ: La période de la grossesse est un moment où certaines femmes subissent de la violence conjugale. En fait, une femme sur 10 rapporte avoir subi un ou plusieurs épisodes de violence dans la période entourant la grossesse. Dans la majorité des cas, la violence conjugale se poursuit après la naissance du bébé. Votre partenaire : - critique continuellement vos goûts et vos compétences - dénigre…	1. Toutes les formes de violence peuvent avoir des répercussions importantes sur votre santé et celle de votre enfant. 2. Il est recommandé d'obtenir rapidement de l’aide d’un professionnel de la santé	Je suis enceinte et je suis maltraitée par mon mari. Dois-je aller à la maternité ?	Je suis désolé d'apprendre que vous êtes maltraitée par votre mari pendant votre grossesse. C'est important de chercher de l'aide et de vous protéger, ainsi que votre bébé à naître. Je vous recommande de contacter les autorités compétentes ou les organisations d'aide pour les victimes de violence domestique dès que possible. Si vous craignez pour votre sécurité ou celle de votre bébé, vous devrie…			5	5	5	5	5	5	5	5	5	0	5	5	5
10	Intoxication alimentaire		N/A	1. En cas de malaise après avoir mangé l'un des aliments contre-indiqués pendnat la grossesse, il est recommandé de se rendre à la maternité. 2. Un professionnel de la santé doit évaluer le bien-etre materno-foetal.	Je suis enceinte et j'ai une sensation de malaise après avoir mangé un aliment contre-indiqué pendant la grossesse. Que dois-je faire?	Si vous êtes enceinte et que vous avez mangé un aliment contre-indiqué pendant la grossesse et que vous ressentez une sensation de malaise, il est important de contacter immédiatement votre médecin ou votre professionnel de santé pour demander des conseils. Certains aliments peuvent présenter un risque pour la santé de votre bébé pendant la grossesse, tels que les fromages au lait cru, les viande…			5	5	5	5	5	5	5	5	5	0	5	5	5
									397								4.9625	0.191182	5	5	5

## Sheet: Dutch
Domain	Indicator		Recommendations	Key elements	Question adressed to ChatGPT	Chat GPT answer	Author assessment		AP	EG	UW	LP	PdV	EM	HL	Median	IQ1	IQ3
Medication safety			LAREB
1	Paracetamol		Paracetamol is the agent of choice in pregnancy in case of pain or fever and is generally considered safe. However, the necessity of the use of paracetamol during pregnancy should allways be a balance of benefits-risk. Athough paracemtaol is generally considered safe, research examining birth defects and long term outcome are somohow contradicting and more high quality research is needed to derte…	1. Paracematol is the measure of choice in pregnancy 2. Generally considered safe but research is conflicting in terms of birth defects and longterm outcome necessating more high quality studies	Is it safe to use paracematol during my pregnancy? (Is het gevaarlijk om paracetamol te gebruiken in de zwangerschap?)	In general, it is assusmed that paracetamol can be used safely during pregnancy as long ass recommended psology is respected. Nevertheless, certain precautions are necessary. (a) Allways discuss with your docot r(2) never use more than prescribed (3) Do not use paracetamol during a longer time than prescribe or in combination with other medication without first consulting your doctor			4	4	4	4	3	4	4	4	4	4
					Is it dangerous to use paracetamol during my pregnancy?	I am not a medical expert and cannot give any medical advice that replaces the advice of a doctor. In general, paracetamol is considered safe as lon as the recommended posology is respected. Nevertheless, as with any medication in pregnancy, precaution is necessary as some reports have suggested an increased risk in some disorders in newborns after intra=uterine exposure such as astma and behavor…			4	5	5	5	4	5	5	5	4.5	5
2	Ibuprofen		NSAID's can be used in the first and second trimester during a short period of time. After 20 weeks, high dose and long duration of treatment with NSAID can increase the risk of a decreased fetal urinary prodcution. It cannot be used in the third trimester as it has been associated with premature closure of d.arteriorius, persistentant pulomonary hypertension and increased blood loss during labor…	1. Can occasionalz be used in the first and second trimester of pregnancy 2. Contra-indicated in third trimester due to premature closure of d. arteriosus and persistent pulmonary hypertension 3. Associated with fetal oligoamnios through dminished urinary production if use a longer period of time after 20SA	Is it safe to use ibuprofen during my pregnancy?	The use of ibuprofen during pregnancy can have risk and it is not recommended to use any ibuprofen during pregnancy after 28 weeks. It can be associated with an increased risk of miscarriage and fetal anomalies and compications during birth. In the first and second trimester of pregnancy the use of ibuprofen may be indicated after medical advice and after balnacing the potential benefits and rist…			3	4	4	4	4	4	4	4	4	4
					Is it dangerous to use ibuprofen during my pregnancy ?	The use of ibuprofen during pregnancy can have risk and it is not recommended to use any ibuprofen during pregnancy after 28 weeks. It can be associated with an increased risk of miscarriage and fetal anomalies and compications during birth. In the first and second trimester of pregnancy the use of ibuprofen may be indicated after medical advice and after balnacing the potential benefits and rist…			3	4	4	4	4	4	4	4	4	4
3	Doxylamine		The use of Doxylamine in pregnancy has been investigated in large cohorts of women (> 60000 pregnancies) and no increased risk for ceonigetal anomalies has been reported. Doxylamine can be used in combiniation with vitamine B6 which is safe to use as long as it does not exceed 25 mg as this has been associated with an increased irsk of maternal neuropathy. It has not been shown that the use of py…	1. Safe in pregnancy 2. When > 25 mg per day combined with Vitamine 6, increased risk of maternal polyneuropathy	Is it safe to use doxylamine during my pregnancy?	Doxylamine is an ani-histaminiucm that can be used to treat al symptoms of allergies. It is often used in comibnated with pyridoxine (vitabimen B6) to treat hyperemesis. It is bein considered as an catagory A medication according to the FDA, which means there are no indications to assume there is an increased risk of fetal anomalies by use in the first trimester. However, the data on safety of Do…			3	3	4	3	3	3	4	3	3	3.5
					Is it dangerous to use doxylamine during my pregnancy ?	Doxylamine is an ani-histaminiucm that can be used to treat al symptoms of allergies. It is often used in comibnated with pyridoxine (vitabimen B6) to treat hyperemesis. It is bein considered as an catagory A medication according to the FDA, which means there are no indications to assume there is an increased risk of fetal anomalies by use in the first trimester. However, the data on safety of Do…			3	3	4	3	3	3	4	3	3	3.5
4	Ondansetron		Do only use ondansetron to treat nausea and vomitus during pregnancy if meclozine, doxylamine or metoclopramide have failed. Ondansetron can be used in first trimester in case of severe nausea and vomitus as the risk of congenital anomalies is considered small. however, women should be informed there may be an a very small increased risk of ventricul septeum defect and a cleft lip. Ondansetron ca…	1. Third-line treatment of nausea in pregnancy 2. Can be safely used in second and third trimester. 3. Possible slightly ncreased risk congenital anomalies if use in first trimester (cleft lip and heart defects)	Is it safe to use ondansetron during my pregnancy?	Ondansetron is a medication often used tot reat nausea and vomitus, especially if chemo therapy induced or after nausea provoqued post-surgerz. There are few data on the safety of ondansetron during pregnancy. Some studies have reported a possibly increased risk after the use of ondansetron in the first trimester, especially in case of higher doses. Other studies have however not confirmed these …			3	3	3	3	3	3	2	3	3	3
					Is it dangerous to use ondansetron during my pregnancy?	There are very few data on the safety of use of ondansetron during pregnancyz. It is sometimes used to treat nausea and vomitus. Alhouth somestudies have reported an increased risk of fetal anomalies after use of ondansetron in the first trimester, this has not been confirmed by other studies. The decisision to use ondansetron during pregnancy needs to be balanced out with a maternity care giver.…			3	3	3	3	3	3	2	3	3	3
5	Levothyoroxine		Can be safely used during pregnancy. Dose should be increased in the first tirmester and levels of thyroid should be measured and followed up every 6 weeks.	1. Safe in pregnancy 2. Dose adjustment in first trimester 3. Regular follow up thyroid levels	Is it safe to use levothyroxine during my pregnancy?	Leveothyroxine can be considered safe in pregnancy. It is a medication that is used to supplement thyroid fonctions, such as hypothyroidie. During pregnancy, normal thyroid levels are of importance for fetal development. A non treated hypothyreoidie during pregnancy can increase the risk of miscarriages, preterm birth, lower birthweigh, reduced cognitive development. Levothyroxine can be used in …			3	3	4	3	4	3	4	3	3	4
					Is it dangerous to use levothyroxine during my pregnancy?	Levothyroxine is a medicaion being used to supplement thyroid hormone in women with reduced thyroid fonctions such as women with hypothyreoidie. Leveothyroxine is generally considered safe during pregnancy and is often bein prescribed to women in ordre to maintain normal thyorid hormone levels which are of important for a normal fetal development. Untreated hypotheroidie during pregnancy is assoc…			3	3	4	3	4	3	4	3	3	4
6	Propylthiouracil		First choice in case of hyperthyreoidie. Nevertheless, several recent studies have reported an increased risk of congenital defects with the use or PTU. The risk seems to be lower as compared to carbimazol and thiomazol and the defects less severe. Congenital defects have been reported in particular related to cranial, heart and urinary tract anomalies. these findings have been confirmed by anima…	1. Treatment of first choice for hypothyreoidie 2. Preferable use of lowest dose possible due to a possibly increased risk of congenital defects such as cranial, heart and urniary tract anomalies 3. Increased risk of maternal hepatotoxicity	Is it safe to use propylthiouracil during my pregnancy?	Propylthiouracil (PTU) is being used to suppress thyorid fonctions in case of an overactive thyorid, such as hyperthyroidiie. In general, PTU is not bein considered first choice to treat hyperthyroidie in pregnancy due to its potential risk for the mother and the development of the fetus. Although PTU can be considered as generally safe in the first trimester, the risk of livertoxicity for the mo…			2	2	2	2	2	2	1	2	2	2
					Is it dangerous to use propylthiouracil during my pregnancy?	Propylthiouracil (PTU) is being used to suppress thyorid fonctions in case of an overactive thyorid, such as hyperthyroidiie. In general, PTU is not bein considered first choice to treat hyperthyroidie in pregnancy due to its potential risk for the mother and the development of the fetus. Although PTU can be considered as generally safe in the first trimester, the risk of livertoxicity for the mo…			2	2	2	2	2	2	1	2	2	2
7	Carbimazole		Carbimazole, used to treat maternal hypothyreoidie, has been associated with an increased risk of fetal anomalies as compared to PTU and anomalies have been reported to be more severe as compared to PTU by use in the first trimester. Reported anomlies rae aplasia cutis congenita, oesophagus atresia, omphalocoele and choanal atresia. Ideally patients are switched to PTU preconceptionally.	1. Increased risk of birth defects as compared to PTU in first trimester 2. Women on carbimazole are ideally switched to PTU in the first trimester	Is it safe to use carbimazole during my pregnancy?	Carbimazole is being used in the treatment of hyperthyreoidie but is not recommended during pregnancy due to the potential risk for the fetus. It is has been associated with an increased risk of fetal anomalies such as liver anomalies and hematological anomalies such as aplastic anemia which can cause severe heatlh problems in the newborn. This is whz carbimazole is preferably being avoided in pr…			5	5	5	5	5	5	1	5	5	5
					Is it dangerous to use carbimazole during my pregnancy?	arbimazole is being used in the treatment of hyperthyreoidie but is not recommended during pregnancy due to the potential risk for the fetus. It is has been associated with an increased risk of fetal anomalies such as liver anomalies and hematological anomalies such as aplastic anemia which can cause severe heatlh problems in the newborn. This is whz carbimazole is preferably being avoided in pre…			5	5	5	5	5	5	1	5	5	5
8	Metformin		metforomine is bein increasingly used to treat women with gestational diabetes ans is the treatment of first choice in case of oral antidiabetics. Research has not reported a difference in terms of efficacy and safety as compared to insuline. nevertheless, there are not enough data with regards to the long term effect on development of children being exposed intra-uterine to metformine.	1. First choice of oral antidiabetics for gestational diabetes 2. No difference in terms of safety as compared to insuline 3. Not enough data on long term follow up after intra-uterine exposur	Is it safe to use metformin during my pregnancy?	Metformin is being used to treat diabetes type II. There are limited data on use of metformine during pregnancy, but up untill now it is considered a safe treatment option in case of diabetes type II, especially when it is important to control glyecemie levels inc ase of gestationel diabetes to prevent pregnancy complications. Metformine is genereally considered a safer options as compared to ins…			3	3	4	3	4	3	3	3	3	3.5
					Is it dangerous to use metformin during my pregnancy?	Metformin is being used to treat diabetes type II. There are limited data on use of metformine during pregnancy, but up untill now it is considered a safe treatment option in case of diabetes type II, especially when it is important to control glyecemie levels inc ase of gestationel diabetes to prevent pregnancy complications. Metformine is genereally considered a safer options as compared to ins…			3	3	4	4	4	4	3	4	3	4
9	Glibenclamide		Among derivates of sulfonylureum, glibenclamide is the first choice as is has been investigated most and no risk of fetal anomalies has been reported. Since glibenclamide has been associated with more neonatal hypoglycemia and macrosomia, and an increased maternal weight gain as compared to metformine, it remains second choice.	1. Second choice for oral antidiabetics for gestational diabetes. 2. Associated with more neonatal hypoglyecmia and macrosomai as compared to metformin 3. Increased maternal weigh gain as compared to metformine	Is it safe to use glibenclamide during my pregnancy?	Glibenclamide is an oral anti-diabeticum which can be used in women suffering from diabetes dype II. However, some risks are described after use during pregnancy. There is a risk of fetal and neonatal hypoglycemia through a too strong reduction of glucose levels in the mother. This can have potential negative consequences on the development and healthf the fetus. There is a risk of fetal congenit…			3	3	4	4	3	4	2	3	3	4
					Is it dangerous to use glibenclamide during my pregnancy?	Glibenclamide is an oral anti-diabeticum which can be used in women suffering from diabetes dype II. However, some risks are described after use during pregnancy. There is a risk of fetal and neonatal hypoglycemia through a too strong reduction of glucose levels in the mother. This can have potential negative consequences on the development and healthf the fetus. There is a risk of fetal congenit…			3	3	4	3	3	3	2	3	3	3
10	Valproate		Valproate is an anti-epiliepticum with an increased risk of fetal anomoalies when used in the first trimester. The risk is dose-dependent and increased with a use of > 1000 mg/day or with serum levels of > 70mcg/ml. With the use of 1500 mng per day the risk of congenital defects is even reported to be around 25%, varying from neural tube defects, cleft lip/palate, cardia anomalies, urogenital ano…	1. Anti-epileptic with increased risk of fetal malformation syndrome when used in first trimester 2. risk fetal malformation is dose dependent 3. increased risk of behavioral disorders, decreased cognitive capacity after use at any time of pregnancy	Is it safe to use valproate during my pregnancy?	Valproate is being used to treat epilepsy, migrianes and bioplar disordres. Nevertheless, the use of valproate during pregnancy is associated to increased risk for the fetal development. It has been asscoiated to anomalies such as neural tube defects, cardiac anomalies, craniofacial anomalies and other structural anomalies. It can also increase the risk of mental retardation and behavirial disord…			5	4	5	4	4	4	4	4	4	4.5
					Is it dangerous to use valproate during my pregnancy?	Yes, the use of valproate during pregnancy has been associated with an increased risk for the development of the fetus ans has been associated with fetal anomalies such as neural tube defects, cardiac anomalies, craniofacial defects and other structural anomalies. It can also increase the risk of mental retardation and behavirial disordre. Therefore, valproated is generally bein considered as con…			5	4	5	4	4	4	4	4	4	4.5
Vaccination in pregnancy									488							4	3	4
1	Pertussis		Pertussis vaccination is recommended in all pregnant women, from 22 weeks AG. It is preferable to vaccinate as soon as possible after the second trimester ultrasound so that newborn is protected in case of premature birth. Theoretically, a woman kan be vaccinated from 12+6 AG untill the end of pregnancy, keepinng in mind that 2 weeks are necessary after vaccination to create enough antibodies for…	1. Pertusssis vaccination is recommended in all pregnant women from 22 weeks of GA 2. Vaccinate as soon as possible after second trimester ultrasound to prevent newborns in case of premature birth 3 3. two weeks are necessary after vaccination to protect the newborn 4. Vaccination is safe for both mother and child 5. Vaccination should be repeated in every pregnancz	Is it safe to get a pertussis vaccination during pregnancy? I het gevaarlijk om een kinkhoest vaccinatie in de zwangerschap te krijgen?	Pertussis vaccination is in some countries, like the Netherlands, recommended as a routine vaccination in pregnancy and protects mother and child against pertussis, which is a pontentially severe respiratory infection which can be lethal for newborns. Research has shown that the pertussis vaccination can be safely used during pregnancy. It contains inactivated celle of the pertussis bactery and c…			4	4	4	4	3	4	4	4	4	4
			Pertussis vaccination in pregnancy reduces the risk of incidence of pertussis among newborns as antibodies are given through the placenta to the fetus. It gives 90% protection untill a babz is 3 months old. This means that, if vaccinated during pregnancy, vaccination of babies can start 1 months later . Also, by vaccinated herself, women are less likely to give the disease to their newborn after …	1. Risk reduction of 90% of a pertussis infection untill 3 months after birth 2. Reduced risk that mother transmits the disease to her newborn after vaccination 3. Vaccination of the newborn can start 1 month later ( at 3 months instead of 2 months)	Is there a benefit to get a pertussis vaccination during pregnancy? wat zijn de voordelen van een kinkhoest vaccinatie in de zwangerschap?	Benefits of pertussis infection are: 1. Protection of the newborn. Newborns are generally very vulnerable for pertussis and can develop severe complications such as respiratory deficiency and pneumonia. By vaccinating pregnant women, the antibodies are transmitted to the fetus through the placenta. This will protect your baby during the first months of its life, until he can be vaccinated himself…			4	4	4	4	3	4	4	4	4	4
2	Influenza		Influenza vaccination is recommended in all pregnant women as they are considered to be at increased risk for severe maternal complications. Depending on the term of the pregnancy, vaccination is recommended from 22 weeks GA and vaccination is recommended between october and february. Two review studies did not show any feto-maternal risk for after vaccination with an influenza vaccination. a	1. Infuenza vaccination is recommended in all pregnant women 2. Vaccination is recommended between october and february 3. No feto-maternal risk after vaccination reported	Is it safe to get an influenza vaccination during pregnancy? s het veilig om een griep prik te krijgen in de zwangerschap?	Yes, infuenza vaccination is considered safe in pregnancy and is strongly recommended in pregnancy to protect the mother and newborn. Influenza can cause severe complications in pregnant women such as pneumonia and increased the risk of preterm birth, low birthweight and other problems in the newborn. The influenza vaccination is an inactivated vaccination which means it does not contain any livi…			4	4	4	4	4	4	4	4	4	4
			Influeneza vaccination may protect pregnant women from severe form of influenza and reduces severe maternal outcome. it reduces the risk of preterm birth. Newborns are protected against influenza in the first weeks after birth.	1. Influenya vaccinatino protects women from severe maternal outcome 2. It reduces the risk of preterm birth 3. it reduces the risk of neonatal influenza infection	Is there a benefit to get an influenza vaccination during pregnancy? Wat zijn de voordelen van een griepprik in de zwangerschap?	There are several benefits: 1. Protection against influenza: Decrease in influenzya incidence and in severe complications may you still have influenza. Pregnant women are at increases risk of influenza compications such as pneumonia, through immunological and respiratory changes during pregnancy. Influenza vaccination can protect the health of mother and child. 2. Protection of the newborn: When …			5	5	5	4	4	4	5	5	4	5
3	Covid		Vaccination against COVID is recommended during pregnancy as pregnant women are at increased risk of maternal complications. Women can be vaccinated throughout de whole prengancy. A 'rappel' is recommended if women had been vaccinated before pregnancy. Recommended type of vaccinations in prengancy are mRNA vaccins (Pfizer en Moderna).	1. Covid vaccinatin is recommended for pregnant women 2. Women can be vaccinated throughout de whole pregnancy 2. No feto-maternal risk reported ater vaccination with mRNA vaccins	Is it safe to get a covid vaccination during pregnancy? Is een covid vaccinatie in de zwangerschap veilig?	The safety of covid-19 vaccination is still a subject that is being research but present data suggest that covid-19 vaccination is safe in pregnancy. Some points to take into consideration: 1. Covid 19 can result in severa complications in pregnant women such as pneumonia and respiratory deficiency. A covid vaccination may help decrease the risk of severe compicatons. 2. The benefits of a covid v…			5	4	5	4	4	4	3	4	4	4.5
			Covid vaccination may protect pregnant women from severe form of Covid and reduces severe maternal outcome. it reduces the risk of preterm birth. Newborns are protected against covid in the first weeks after birth although these are generally very mild or even asymptomatic.	1. Cavid vaccination protoects women from severa maternal outcome 2. it reduces the risk of preterm birth	Is there a benefit to get a covid vaccination during pregnancy? Wat zijn de voordelen van een covid vaccinatie in de zwangerschap?	Benefits of a vaccination against COVID-19: 1. Protection against Covid-19: which can result in severa complications in pregnant women such as pneumonia and respiratory deficiency. A covid vaccination may help decrease the risk of severe compicatons. 2. Data concerning safety are reassuring showing that side effects in pregnant women are smilar to those in non pregnant women. Severe side effects …			4	4	4	4	3	4	4	4	4	4
4	Td-iPV		Td-iPV vaccination is not recommended as standard care in pregnant women. There are nevertheless enough data on td-iPV vaccination during pregnancy without adverse maternal outcome and if vaccination is necessaray this can be performed.	1. not recommended as standard care pregnant women 2. no fetal maternal risk reported 3. If indicated, vaccination can be performed safely during pregnancz	Is it safe to get an Td iPV vaccination during pregnancy? Is het veilig om een td-ipv vaccinatie te nemen in de zwangerschap?	The TD-IPV-vaccinatiion, also known as tetanus-diphteria-(pertussis)-inactivated poliovirus vaccination, is generally not recommended as a routine vaccination in pregnancy. Although these diseases can be potentially severe in pregnancy, some precaustions regaring safety of the vaccination need to be taken into account: Vaccinations recommended in pregnancy are generally considered as essential to…			4	5	5	5	5	5	4	5	4.5	5
			there are no benefits in terms of maternal or fetal outcome through routine td-iPV vaccination. If necessary, an individual risk assessment may necessitate vaccination which can be performed safely during pregnancz	1. no beneits in terms of feto-maternal outcome after vaccination with Td=iPV during pregnancy 2. vaccination should only be performed on specific individual indication	Is there a benefit to get a Td-IPV vaccination during pregnancy? Wat zijn de voordelen van een td-ipv vaccinatie in de zwangerschap?	The TD-IPV-vaccinatiion, also known as tetanus-diphteria-(pertussis)-inactivated poliovirus vaccination, can prevent against:. Tetanus: this is a disease you may get afeter a bite of an animal or after a trauma that has left dirt in a wound. Dipteria: is a bacterial infection that can cause respiratory smptoms and complications. Td-IPV protects againt this disease and may be relevant in particula…			4	5	5	5	5	5	3	5	4.5	5
5	Tuberculosis		BCG is a living vaccination which is not recommended as standard care in pregnancy. There are no date on bcg vaccinination in pregnancy. In the meantime, no adverse fetal outcome after bcg vaccination in pregnancy has been reported meaning that vaccination should be balanced against the lack of data.	1. Living vaccination 2. Not recommended as standard care in pregnancy 3. No data available on use during pregnancy 4. Benefits of vaccination should be balanced against risks	Is it safe to get a Tuberculis vaccination during pregnancy? is het veilig om een tuberculosis vaccinatie in de zwangerschap te krijgen?	Tuberculosis (TB) is a bacterial infection which can impair longfunction and cause severe complications. The BCG vaccination, which is used for the prevention of tuberculosis, is generally not recommended during pregnancy unless there is an increased risk of tuberculosis infecntion during pregnancy. Safety of BCG vaccination hs not been very well documented and data are scarce on the effects on w…			5	5	5	5	4	5	3	5	4.5	5
			There are no benefits in terms of maternal or fetal outcome through routine tuberculosis vaccination.	1. No feto-maternal benefit through routine vaccination	Is there a benefit to get a tuberculosis vaccination during pregnancy? Wat zijn de voordelen van een tuberculosis vaccinatie in de zwangerschap?	There are no specific benefits of vaccination with BCG against tuberculosis in pregnancy. In fact, the BCG vaccin is usually not recommneded in pregnancy unless there is a high risk of tuberculosis infection. the BCG vaccination is usually given in newborns and children in countries with high prevalence of tuberculosis to protect them from infection and complications. The vaccination has not been…			5	5	5	5	4	5	5	5	5	5
6	Typhoid		The typhoid vaccination is a living vaccination and therefore preferably not used during pregnancy. In a few small case series of in total 200 patients no fetal adverse outcome after vaccination has been described.	1. living vaccination 2. not recommended as standard care in pregnancy 3. No adverse feto-maternal outcome reported	Is it safe to get a Typhoid vaccination during pregnancy? Is het veilig om een typhus vaccinatie te krijgen in de zwangerschap?	Typhus is a rare infectious disease caused by the bactery Salmonella Typhi. IIn most cases, vaccination againtst typhus is not recommended in pregnant women, unless there are potential advantages of vaccination in indivual cases. The typhus vaccin is a living attenuated vaccination or an inactived vaccin. The first is not recommended in pregnancy as it can be potentially harmfull for the fetus. T…			5	5	5	5	5	5	4	5	5	5
			there are no benefits in terms of maternal or fetal outcome through routin typhoid vaccination.	1. no feto-maternal benefit throuhg routine vaccination	Is there a benefit to get aTyphoid vaccination during pregnancy? Wat yijn de voordelen van een typhus vaccinatie in de zwangerschap?	Routine vaccination against typhus in pregnancy is not recommended. Typhus is a rare infectious diseases, associated with traveling in endemic areas such as Asia en south Amerikca. If a pregnant woman plans to travel to such areas, she is as risk to be infected by typhus according to the travel circomstances and reason of travel ( healthcare worker or not=. In those cases, typhus vaccination can …			5	5	5	5	5	5	3	5	5	5
7	Hepatis A		Hep A vaccination is not recommended as standard care in pregnancy. it is an inactivated vaccin, meaning it might reactivate during pregnancy. It is only recommended during pregnancy if there is a strong indication. it is generally considered that the fetal risk is nihil. The risk of a hep A infection and the risks of prophylaxis should be balanced.	1. not recommended as standard care during pregnancy 2. Inactived vaccin which may reactive during pregnancy?? 3. No adverse fetal outcome reported 4. vaccination during pregnancy only recommended inc ase of strong risk of hep A infection	Is it safe to get a Hep A vaccination during pregnancy? Is het veilig om een hepatitis A vaccinatie in de zwangerschap te krijgen?	In general, the Hepatitis A-vaccinis not recommended as standard care in pregnancy unless there are potential benefits of vaccination in pregnacy. Hepatits A is a viral disease which is generally transmitted trhough contaminated food or water. The vaccin can prevent a pregnant women from this disease and can be usefull in women travelling to endemic areas with poor hygienic circonstances. The saf…			5	5	5	5	5	5	4	5	5	5
			There are no benefits in terms of maternal or fetal outcome trhough routin hep A vaccination during pregnancy. The risk of a hep A infection and the risks of prophylaxis should be balanced.	1. The benefit of Hep A vaccination during pregnancy should be balanced against the risks	Is there a benefit to get a Hep A vaccination during pregnancy? Wat zijn de voordelen van een hepatitis A vaccinatie tijdens de zwangerschap?	Possible advantages of Hep A vaccination in pregnancy are: 1. protection against Hep A which is a viral liverdisease that can result in severe symptoms and complications, especially in oldre adults with preexisting liver disease. By vaccinating yourself during pregnancy you can protect yourself from this disease. 2. Protection of the fetus: if a pregnant women gets Hep A infection, the disease ca…			4	5	5	5	5	5	3	5	4.5	5
8	Yellow fever		The yellow fever vaccination is a living vaccination and therefore preferably not used during pregnancy. Pregnant women are recommended to not travel to any area with high prevalence of yellow fever. Nevertheless, if travel to area with yellow fever epidemia is mandatory, yellow fever vaccination is recommended as yellow fever may have severe fetomaternal consequences. Nevertheless, although it i…	1. living vaccination 2. not recommended as standard care in pregnancy 3. traveling to areas with yellow fever endemic should be avoided during pregnancy 4. no adverse feto-maternal outcome reported after yellow fever vaccination	Is it safe to get a yellow fever vaccination during pregnancy? Is het veilig om een vaccinatie te krijgen tegen gele koorts in de zwangershap?	The vaccin against yellow fever is not recommended in pregnancy, unless there is an increased risk of exposure to this disease. The vacccin against yellow fiver is a living attenuated vaccin, meaning it contains living virus cells to create an immune respose. Although this is safe outside of pregnancy, during pregnancy, in which immunity decreases, this may result in a stronger response and there…			5	5	5	5	4	5	4	5	4.5	5
			There are no benefits in terms of matenral or fetal outocome through routin vaccination against yellow fever. Nevertheless, women traveling to ares with high fever epidemias might need vaccination in which the the risk of a yellow fever infection should be balanced agianst the risk of vaccination	1. yellow fever during pregnancy can have severe feto=maternal consequences 2. There is not benefit in standard vaccination during pregnancy 3. If travel to endemic yellow fever area is necessary during pregnancy, vaccination should be recommended 4. If traval to endemic yellow fever area is necessary during pregnancy, vaccination is not recommended if a woman has already had a vaccination before…	Is there a benefit to get a yellow fever vaccination during pregnancy? Wat zijn de voordelen van een gele koorts vaccinatie in de zwangerschap?	The vaccin against yellow fever is not recommended in pregnancy, unless there is an increased risk of exposure to this disease. The vacccin against yellow fiver is a living attenuated vaccin, meaning it contains living virus cells to create an immune respose. Tehre are few data on the use of this vaccin during pregnancy. Vaccination can be considered in women travelling to endemic areas or after …			5	5	5	5	5	5	3	5	5	5
9	General		Influenza, pertussis, Covid are all recommended vaccination during pregnancy. Before pregnancy, if a woman has not been vaccinated against Rubella, such a vaccination is highly recommended.	1. During pregnancy influenya vaccination is recommended 2. During pregnancy, pertussis vaccination is recommended 3. During pregnancy, covid vaccination is recommended 4. Before pregnancy, rubella vaccination is recommended if no vaccination in childhood	Which vaccines are recommended during pregnancy ? Welke vaccinaties worden in de zwangeschap aangeraden?	During pregnancy, several vaccination are recommended to improve maternal and fetal heatls. Specific vaccination recommendations may vary per country but in general the following vaccinations are recommended. A. Influenza: this can cause severe complications B. Tetanus, diptheria and (pertussis) vaccinatie (TDaP)Other vaccinations can be recommended in fonction of personal risk factors or travel …			3	4	4	4	4	4	4	4	4	4
10	General		None of the vaccinations are absoluteley contra-indicated. Relatively contra-indicated are the vaccins based on living cells. In those cases, the advantages of vaccination during pregnancy for specific indications should be outweighed againts the disadvantages.	1. no vaccination are completely contra-indicated during pregnancy 2. vaccinations based on living vaccins are relatively contra-indicated during pregnancy 3. in case of living vaccination, benefits of vaccination should be balanced against the risks	a. Which vaccines are contraindicated during pregnancy ? Welke vaccinaties zijn gecontraindiceerd in de zwangerschap?	Some vaccinations are contra-indicated during pregnancy which means they may contain risks for the fetus or the mother. Considered as contra-indicated during pregnancy are in general: A. Living attenuated vaccinations: vaccins that contain living cells from virusses or baceteries such as the measles and rubella vaccination and the yellow fever vaccination. Theoretically, these vaccins may increas…			4	4	5	4	3	4	3	4	3.5	4
			ICC = 0,81						554							4	4	5
Congenital infections in pregnany			RIVM
1	Rubella		Rubella is a viral disease, which is very contageous. It generally results in mild symptoms as fever, lymfadenopathie and exanthema. When a woman, who has no antibodies againts this deasease, gets Rubella in the first half of pregnanyz, there is a risk to develop the congenital rubella syndrome through materno-fetal transmission. This can reslut in deafness, blindness and disturbed mental develop…	1, Maternal fetal transmission 2, Congenital rubella syndrome and increased risk of miscarriage in the first half of pregnancy 3, Risk of maternal fetal transmission decreased with term of pregnancy 4, ideally women should be vaccinated before pregnancy	a. Is it dangerous if I had a Rubella infection in my pregnancy? (is het gevaarlijk als ik een Rubella infectie in de ywangerschap zou krijgen?	Yes, it can be dangerous to have a rubella infecction during pregnancy for mother and child. Rubella is a viral infection which can lead to fetal malformations, in particular when contaminiation in the first three motnhs of pregnancy. This is being calle the congenital rubella syndrome which is compoeed of deafness, blindness, mental retardiation and cardiac anomalies. If you are not sure whether…			5	5	5	5	5	5	5	5	5	5
					b. Is a Rubella infection during pregnancy harmless?	Yes it can be dangerous for the fetus if you have a rubella infection during pregnancy. Rubella is a viral infection which can lead to fetal malformations, in particular during the first 12 weeks of pregnancy. his is being calle the congenital rubella syndrome which is compoeed of deafness, blindness, mental retardiation and cardiac anomalies. If you are not sure whether you have been vaccinataed…			5	5	5	5	5	5	5	5	5	5
2	Rubella screening		Rubella is a viral disease, generally only resulting in mild symptomes as fever, lymfadenopathie and exanthema. When a woman, who has no antibodies againts this deasease, gets Rubella in the first half of pregnacy, there is a risk to develop the congenital rubella syndrome. Serological screening for Rubella antibodies should only be performed in women who have not been vaccinated againts Rubella,…	1, no systematic screening recommended 2, screening in first trimester in women who have never been vaccinated againt Rubella or in whom there is doubt 3, in a pregnand women exposed to rubella or with symptoms of Rubella or whith ultrasonographic markers of rubella ysndrome, serological testing by IgM and IGG should be performed to determine immunological status	a. Is routine screening for rubella recommended during pregnancy?	Yes it is recommended to perform a screening during pregnancy for rubella in pregnant women as it can have severe consequences for a fetus, ikn particular deafphness and congenital anomalies. If a woman is not immune for Rubella she can give the disease to her baby.			1	1	1	1	1	1	2	1	1	1
					b. Under what conditions is rubella screening during pregnancy recommended?	It is recocmmended to perform a screening for Rubella in pregnancy in women who have naver been vaccinated or in whom it is not clear whether they have been vaccinated. This because an infection during pregnancy in women who are not immune to rubella can result in maternal-fetal tranmission leading to severe congenital anomalies in the fetus. It is recommended to perform a screening in women who …			5	5	5	5	5	5	5	5	5	5
3	CMV		Transplacental transmission can occur in case of primo-infection, re-infection or re-activiation. Women with a primo-infection, have a risk of around 32% of feto-maternal transmission and this risk increases with the duration of pregnancy. In pregnancies were fetal-maternal transmission took place, 10-15% of children will present anomalies a birth. In 10-15% of children without apparent anomalies…	1, Maternal fetal tranmission 2, Maternal fetal transmission can take place through primo-infection, re-infection or re-activiation 3, risks of transmisison increases with duration of pregnancy 4, after transmission, 10-15 % of children will have anomalies at birth, 10-15% will be aysmptomati but develop symptoms later	a. Is it dangerous if I had a CMV infection in my pregnancy?	CMV is a virus that frequently effects human and which can lead to an in infection during pregnancy. most often, CMV does not cause any complications for mother of child ruing pregnancy. Most babies of women who have had CMV during pregnancy, are healthy at birth and have normal developement. however, in some cases, CMV infection during pregnancy can increase risks. Maternal-fetal transmission ca…			4	4	4	4	3	4	3	4	3.5	4
					b. Is a CMV infection during pregnancy harmless?	No, a cmv infection can be dangerous during pregnancy for mother and child. Although most pregnant women with a cmv infeciton do not present any smyptoms and have babies which are healthy, complications can arise. Possible risks of a cmv infection during pregnancy are: Congenital cmv infection: maternal fetal transmission can take place resulting in congenital anomalies in the fetus. this can res…			4	3	4	3	3	3	2	3	3	3.5
4	CMV screening		Systematic screening of CMV is not recommended during pregnanyc. In case of a suspsicion of CMV infection, i.e in case of IUGR or fetal abnormalities at US, serological testing with IGM and IgG can be performed and the serum of the first trimester can be examined as well on IgM and IgG antibodies for CMV. in case of a serological suspicion of seroconversion, an amnioscentes can be performed to de…	1, no systematic screening recommended in pregnancy 2, serological testing should be performed in case of suspicion of a CMV infection either in case of IUGR or fetal abnormalities at ultrasound 3, neonatal testing of CMV in urine or salivve in case of a suspciion of maternal infection	a. Is routine screening for CMV recommended during pregnancy?	As a pregnant woman you can consider screening for CMV, especially if you have risk factors for exposure to this virus such as having youn children, work at a creche or a scool. IScreening for CMV can be useful to determine whether you have antibodies against this diease and can be performed by a serological test. It is important to realiye that no specific treatment exist for CMV infection durin…			4	4	4	4	3	4	3	4	3.5	4
					b. Under what conditions is CMV screening during pregnancy recommended?	A screening for CMV in pregnancy can be performed in the following circomstances: 1. Women with risk factors: women who have young children, women with professional activities such as teachers, work at a creche, midwives, or peadiatric nurses. 2. Women having smptoms of CMV such as fatigue, muscle pain, a soar thorat, adenopathy, or influenza like symptoms. 3. History of CMV ifnection: screening …			4	4	4	4	2	4	3	4	3.5	4
5	Chicken pox		Feto-placental tranmission is possible and can result in a congenital varicella syndrome. This risk is 2% if there is an infection between 13e and 20e week of pregnancy and 0,4% if infection < 13 weeks of pregnancy. The congenital varicella syndrome is composed of skindefects, ezyedefects and hypoplastic limbs. In case a woman develops chickenpox 7 days before birth or 7days after birth, there is…	1, maternao fetal transmission 2, transmission can result in varicella syndrome 3, risk of inection is highest bwetween 13-20 weeks GA 4, risk for newborn most important in case of maternal varicella 7D before or 7D after birth	a. Is it dangerous if I had chicken pox in my pregnancy?	Varicella virus can cause harm in the pregnancy for mother and child. Possible complications are: 1. maternal risks: Pregnant women are at risk for severe complications of varicella such as pneumonia, encephalitis and meningitis 2. fetal risks: risk of materno fetal transmission leading to the congenital varicella syndroom wih limb anomalies,scars and neurological disoordres. Het krijgen van wate…			4	4	4	4	4	4	4	4	4	4
					b. Is a chicken pox during pregnancy harmless?	Varicella virus can cause harm in the pregnancy for mother and child. Possible complications are: 1. maternal risks: Pregnant women are at risk for severe complications of varicella such as pneumonia, encephalitis and meningitis 2. fetal risks: risk of materno fetal transmission leading to the congenital varicella syndroom wih limb anomalies,scars and neurological disoordres. Het krijgen van wate…			4	4	4	4	4	4	4	4	4	4
6	Chicken pox screening		In the first trimester of pregnancy, it should be discussed with the woman to perform a serological testing for Varicella if tthe woman's history is negative for the disease or vaccination. In case a pregnant woman is seronegative, pshe should stay away from childre or adults with a varicella infection. In case a seronegative woman has been exposed to chicken pox, it is important to start VZV-IGG…	1, no systematic screening recommended in pregnancy 2, screening can be considered if medical history negative for varicella infection or vaccination 3, urgent serology should be performed in case of exposure of a women to varicella and unkonwn medical history or seroogical status of varicella	a. Is routine screening for varicella recommended during pregnancy?	Routine screening for varicella is not recommended during pregnancy unless there is an increased risk to get the disease. Most women have had varicella during childhood and are therefore immune for the varicella virus. If you are not sure whether you have had varicella, you need to discuss this with your midwife or gynaecologist. In some cases, it can be recommended to perform a screening, in par…			5	5	5	5	5	5	5	5	5	5
					b. Under what conditions is varicella screening during pregnancy recommended?	There are some circomstances in which it can be recommended to perform varciella screening: 1. Exposure to varicella: if a pregnant woman has been exposed to someone with varicella, especially in later stages of pregnancy, it may be recommended to perform a screening to determine the risk of infection 2. Women in whom medical history is not clear for varicella or women who never had varicella in …			5	5	5	5	5	5	3	5	5	5
7	Toxoplasmosis		Toxoplasmosis infection is generally a mild disease but the risk of feto-placental transmission is 3% in the first trimester, increasing to 60% in the third trimester while the severity of symptoms decreases with increasing term. Early in pregnancy risk are most important such as miscarriage or stillbirth. Later in pregnancy ocular and neurological anomalies have been described.	1, risk of maternal-fetal tranmission 2, Risk of transmission increases with term 3, risk of severity of fetal anomalies decreases with term	a. Is it dangerous if I had toxoplasmosis infection in my pregnancy?	Yes toxoplasmosis is a pontential dangerous disease during the pregnancy which can result in severe compllications for the fetus. Toxoplasmosis can be transmitted from mother to fetus through the placenta resulting in fetal toxoplasmosis which can lead to complications such as neurological impairment, ocular and auditive troubles and other complications. Symptoms of a toxoplasmosis infection in a…			4	3	4	3	2	3	4	3	3	4
					b. Is a toxoplasmosis infection during pregnancy harmless?	Yes toxoplasmosis is a pontential dangerous disease during the pregnancy which can result in severe compllications for the fetus. Toxoplasmosis can be transmitted from mother to fetus through the placenta resulting in fetal toxoplasmosis which can lead to complications such as neurological impairment, ocular and auditive troubles and other complications. Symptoms of a toxoplasmosis infection in a…			4	3	4	3	2	3	4	3	3	4
§	Toxoplasmosis screening	§	Systematic screening of toxoplasmosis is not recommended during pregnancy. Screening is recommended in women at high risk due to their profession such as worki in the meat industry, agriculture or animal care. In case of a suspsicion of toxoplasmosis infection, Serological testing with IGM and IgG can be performed and the serum of the first trimester can be examined as well on IgM and IgG antibod…	1, no systematic creening 2, screening in women at increased risk of toxoplasmosis infection 3, serological testing should be performed in case of echographic suspcion of a fetus with anomalies compatible with toxoplasmosis	a. Is routine screening for toxoplasmosis recommended during pregnancy?	In many countries, routine screening of toxoplasmosis during pregnancy is not recommended, unless specific riskfactors are present in a pregnant woman. Toxoplasmosis is caused by a parasite, toxplasma gondii, which can be transmitted by contaminated food, water or feces of cats. Most adults and women with a normal immune system are asymptomatic. Nevertheless if some riskfactors are present, it ma…			4	4	4	4	4	4	4	4	4	4
					b. Under what conditions is toxoplasmosis screening during pregnancy recommended?	Screening can be recommended in the following cases: 1. in case of symptoms of toxoplasmosis such as fever, fatigue, musclar pain and lymphadenopathie. 2. Risky alimentation: women often eating non pasteurized mil,, not thourghly heathened meat, non thourougly washed vegetables. 3. In case of an earlier contaminiation with Toxoplasma gondii: if a pregnant woman has been tested positively on toxop…			4	4	4	4	4	4	4	4	4	4
9	Syphilis		Syphilis can result in miscarriage, IUGR, stillbirth, premature rupture of membranes, hydrops fetalis or congenital syphilis	1, Fetal-maternal transmission 2, Congenital syphilis 3 risk of premature rupture of membranes, hydrops fetalis,FGR; stillbirth	a. Is it dangerous if I had syphilis infection in my pregnancy?	Yes, a syphilis infection can be dagenrous in the pregnancy. It is a sexually tranmistted diases cause d by the bactery treponema pallidum. If you are infected by syphilis during pregnancy this can have important consequences for you and your baby. Untreated syphilis can result in preterm birth, intrauterine deaths and fetal growthrestriction. it can also cause congenital syphilis, which is carac…			5	5	5	5	5	5	5	5	5	5
					b. Is a syphilis infection during pregnancy harmless?	A syphilis infection can be harmful in the pregnancy. It is a sexually tranmistted diases cause d by the bactery treponema pallidum. If you are infected by syphilis during pregnancy this can have important consequences for you and your baby. Untreated syphilis can result in preterm birth, intrauterine deaths and fetal growthrestriction. it can also cause congenital syphilis, which is caracterized…			5	5	5	5	5	5	5	5	5	5
10	Syphilis screening		Every woman should be screening for syphilis in the frist trimester, preferably before 14 weeks of pregnacy. In case of syphilis, antibiotics should be started immediately. Screening happens thourgh the TPHA of TPPA test or the EIA test. In case these tests are psoitive, a FTA test and VDRL test need to be performed. In case VDRL titers are > 1:8 there is an active disease with high probability o…	1, systematic screening before 14 weeks of pregnany through TPHA/TPPA test 2, If positive, FTA test + VDRL 3,after screening in first trimester, no additional screening necessaray	a. Is routine screening for syphilis recommended during pregnancy?	It is strongly recommended to perform a routine syphilis screening during pregnancy. Syphilis can cause severe problems during pregnancy such as preterm birth, intrauterine death, growth restriction, congenital syphilis. therefore, in most prenatal protocols, routine screening for early detection is recommended. Screening is generally performed as part of the serology performed in the first trime…			5	4	5	4	3	4	3	4	3.5	4.5
					b. Under what conditions is syphilis screening during pregnancy recommended?	It is recommended to perform a syphilis screening in the following situations: 1. Routine screening: some countries syphilis is part of the routine first trimester screening. Sometimes it is repated in the second or third trimester. 2. Screening in case of riskfactors: it can be decided to perform syphilis screening in women with known riskfactors such as a history of PID, seks workers, women liv…			5	4	5	4	3	4	3	4	3.5	4.5
									564							4	4	5
Nutrional recommandations			Source: RIVM / Nederlandse gezondheidsraad
1	Wine		Do not drink any alcohol during pregnancy because no recommendations can be given in terms of quantities that may still be safe during pregnancy.	1. Do not drink alcohol during the whole pregnancy	a. Is it dangerous for the baby to drink alcohol during pregnancy?	The consommation of alcohol during pregnancy can result in severe fetal anomalies such as congenital anomalies and developmental disordres. It can also result in the fetal alcohol syndrome which cas non reversable specific physical and cognitive complications in the fetus. When a pregnant women drinks alcohol, this is transferred to the baby through the placenta, impairing fetal development. This…			5	5	5	5	5	5	5	5	5	5
					b. Is it dangerous to drink less than 5 glasses of wine during the whole pregnancy?	Alcohol, even in poor quantities, can be harmful for the baby. There are no data on the limited dose of alcohol that may still be acceptable and in general even the consommation of < 5 glasses of alcohol is considered as harmfull for the pregnancy. The consommation of alcohol during pregnancy can result in severe fetal anomalies such as congenital anomalies and developmental disordres. It can als…			5	5	5	5	5	5	5	5	5	5
2	Cheese		Cheese can be eaten in pregnancy but soft cheeses from non pasturized milk should be avoided due to their increased risk of listeriosis.	1. Cheese from pasteurized melk can be eaten 2. Soft cheese from non pasteurized milk should not be eaten due to the risk of listeria infection 3. Hard cheese from non pasteurized milk can be eaten	a. Is it dangerous for the baby to eat soft cheese during pregnancy?	Soft cheese may withold risks during pregnancy as they can be a source of Listeria. Listeria can result in severe infections in pregnant women, resulting in maternal and fetal complications such as preterm birth, intrauterine deaths or severe disease in the newborn. Soft cheeses such as brie, camembert, rochefot, feta and goat cheese may have a higher risk for listeria as they are often non paste…			4	4	4	4	5	4	4	4	4	4
					b. Is it dangerous for the baby to eat pasteurized soft cheese during pregnancy?	Pasteurized soft cheese are generally considered safe during pregnancy without any risk for the baby. Pasteurization is a process in which food, like the milk, is being heated to kill any harmful bacteries such as listerio. As compared to non pateurized soft cheese, that may contain a higher risk due to the possible presence of isteria bacteries, pasteurized soft cheeses can be considered safe du…			5	5	5	5	5	5	4	5	5	5
3	Smoked salmon		You can eat smoked salmon if it is bein heathened sufficiently. you should not eat smoked salmon without heathening first as it can contain listeria, especially if being prepared under non hygincal circomstances	1. smoked salmon can be eaten during pregnancy when heatened enough 2. smoked salmon should not be eaten without being heathened due to it's risk of listeria	a. Is it dangerous to eat smoked salmon during pregnancy?	Smoked salmon can be a potential source of the listeria bactery which can cause severe infections in pregnant women, resulting in miscarriage, preterm birth, intrauterine death or severe disease in the newborn. Smoked smalmon is often smoked while not bein heathened which meansen that potential harmful bacteries are not killed by the theath. Therefore, it can contain listeria. To reduce the risk …			5	5	5	5	5	5	5	5	5	5
					b. Is it dangerous to eat smoked salmon which has been thoroughly cooked during pregnancy?	a. To reduce the risk of listeria, it is not recommended to eat any raw or cold fish during pregnancy, smoked samlon included. It is important to heathen food untill 70 degrees to kill potential bacteries. However, it need to be heathened completely to kill all bacteries. You can bake salmon but you can also grill it or cook it. These options are all considered safe.			5	5	5	5	5	5	5	5	5	5
					b. Is it dangerous to eat oysters during pregnancy?	It is not recommended to eat oysters during pregnancy. These are raw and may contain harmful bacteries such as salmonella or norva virus which can cause food intoxications that can be dangerous for womand and shild. To reduce these risks, it is not recommended to eat any raw seafoods during pregnancy. However, oysters that are cooked thorougfully may be eaten although it is still important to rem…			5	5	5	5	5	5	5	5	5	5
5	Liver		It is not recommended to eat products based on liver during pregnancz such as liver saucages or pâté made from liver. Liver contains high levels of Vitamine A. During pregnancy, it is recommended not to exceed Vit A levels of more than 3000 mcg/day which is reached easily. Exceeing this level increases the risk of fetal anomalies.	1. it is not recommended to eat products based on liver during the pregnancy 2. liver can contain toxic levels of vit A resulting in fetal anomalies	Is it dangerous to eat liver during pregnancy?	it is not recommended to eat lilver in the pregnancy. This can be harmfull for the development of the baby resulting in congenital anomalies. Although liver is a rich source of iron, vit B12 and folic acid, it also contains very high levels of Vit A. Th			5	5	5	5	5	5	5	5	5	5
6	Artisinal charcuterie		Artisanal charcuterie can be eaten during pregnancy if it has been cooked, baked, fried or roasted. Raw, dried or smoked charcuterie should be avoided. pregnant women should not eat liver pâté as this may contain high levels of Vit A than can be toxic. Other types of pâté can be eaten without danger as pâté is generally baked. One should however pay attention to paté that is not 'baked' enough an…	1. charcuterie can be eaten in pregnanc if cooked / roasted / baked 2. charcuterie cannot be eaten if raw, dried or smoked 3. Pregnant women should not eat liver pâté 4. Other types of pâté can be eaten, preferably when canned	a. Is it dangerous to eat pâté during pregnancy?	it is not recommended to eat pâté during pregnancy despite the type of p'ate because it can be a potential source of the listeria bactery. Listeria can result in severe infections in pregnant women, resulting in maternal and fetal complications such as preterm birth, intrauterine deaths or severe disease in the newborn. Therefore it is recommended not to eat these products to reduce the risk of l…			4	4	4	4	2	4	5	4	4	4
					b. Is it dangerous to eat game meat during pregnancy?	Eating game meat can be dangerous in pregnancy especially as it may expose pregnant women to some potential dangers in pregnancy such as listeria and toxoplasmo. Listeria can result in severe infections in pregnant women, resulting in maternal and fetal complications such as preterm birth, intrauterine deaths or severe disease in the newborn. Toxoplasma can cause toxoplasmosisveroorzaken, which i…			4	5	5	4	2	4	4	4	4	4.5
7	Folic acid		A supplement of 400 mcg per day is recommended during pregnancy at least 4 weeks before pregnancy up untill week 10 of pregnancy to reduce the risk of neural tube defects and cleft lip/palate. In women at increased risk of NTD or in women taking medication reducing folic acid, as supplementation of 5 mg is recommended. Women with a multiple pregnancy should take 1 gr of folic acid during the whol…	1. Recommended to take a supplement of folic acid of 400 mcg 4 weeks before conception until 10 weeks of pregnancy 2. A supplement of 5 mg per day is recommended in women at increased risk of neural tube defect. 3. Women with a multiple pregnancy should take 1 gr of folic acid	a. When is it recommended to take folic acid uring pregnancy?	Folic acid is oftend recommended, expciallz in the early stages of pregnancy and preconceptionnaly, preferably 1 month before pregnancy untill 12 weeks of pregnancy. Folic acid, also called vitamine b 9, is important in early fetal devolopment as it helps for neural tube closure, which later forms the breans and spinal cord. A sufficient intake of folic acid can decrease the risk of neural tube d…			5	5	5	5	4	5	4	5	4.5	5
					b. What dose of folic acid should I take during pregnancy? Welke dosis foliumzuur moet ik in de zwangerschap innemen?	The recommended daily dose of folic acid varies per country and per women. In many countries, a daily supplement of 400-800 mcg is recommended for pregnant women. It is important to follow the recommendations in your country and from your health care worker, who may adapt recommendations to your specifici situation. If you are at increased risk of neural tube defects, the daily dose of folic acid…			3	4	4	4	3	4	4	4	3.5	4
8	Vitamin D		A supplement of 10 mcg of vitamin D is recommended during pregnancy to improve calcium uptake during pregnancy.	1. Vit D supplementation of 10 mcg is recommended in all pregnant women	a. Is it necessary to take vitamin D during pregnancy if you live in the Netherlands? Is het nodig om Vitamine D in te nemen in de zwangerschap als je in Nederland woont?	In the netherlands, a supplement f 10mcg Vit D on a daily base is recommended to all pregnant women despite bmi, ethnic background, skin color, age or season. Vit D is important for calcium and fosfor uptake which are essential elements for fetal development. In the Netherlands there is generallz nog enough sun, especially in winter, to produce enough Vit D. therefore, all pregnant women are reco…			5	5	5	5	5	5	5	5	5	5
					b. What is the recommended dose of vitamin D to take during pregnancy in the Netherlands? Wat is de aangeraden dosis Vitamine D die je in de zwangerschap moet innemen als je in Nederland woont?	The recommended daily dose of Vitamine D during pregnancy for women living in the Netherlands is 10 mcg/daz. This advise is independent of age, season, ethnic background, age, bmi and skincolor. It is recommended to eat healthy and balanced. Do not exceed the daily recommended dose without discussion with your health care worker as this can be toxic.			5	5	5	5	5	5	5	5	5	5
9	Iron		It is recommended to eat nutrients rich of iron during pregnancy. it is only recommended to take iron nutritiens if a iron deficiency has been detected (it s recommended to perform a iron screening every trimester)	1. pregnant women should eat iron rich nutritients during prenancy 2. oral iron supplementation is only necessary for proven iron deficencies 3. it is recommended to check for iron deficiencies every trimester	a. Should I take iron supplements during pregnancy? Moet ik ijzer tebletten gebruiken in de zwangerschap?	The intake of oral supplement of iron can be necessary in pregnancy if you have an inron deficiency anemia. Iron is an essential element for the production of haemoglobin which is a carrier in red blood cells that transports oxygen. during pregnancy, the bloodvolume increases resulting in increased iron needs to transport oxygen necessarz for mother and child. Pregnant women are at increased risk…			5	5	5	5	4	5	3	5	4.5	5
					b. In what situations is it recommeded to take iron supplements during pregnancy? In welke situaties is het aangeraden om ijzertabletten te gebruiken in de zwangerschap?	It is important to realize that only a health care worker can determine the dose and duration of therapy by iron supplementation. If you have anemia, which is diagnosed by laboratory exams, your health care worker may prescribe iron. If you have an iron deficiencz without an anaemia, your healh care worker may also prescribe iron to restore your iron levels. Risk factors for aenmia are a vegetari…			5	5	5	5	4	5	3	5	4.5	5
10	Calcium		Eat enough calcium-rich products. if it is not possible to reach recommended levels (1000 mg /day), it is recommended to take a supplement of calcium of 1000 mg a day from 20 weeks of pregnancy.	1. pregnant women should take enough calcium rich nutritients 2. a calicum supplement of 1000 mg /day from 20 weeks gestation is necessary if calcium intake does not exceed > 1000 mg a day	a. Should I take calcium supplements during pregnancy? Moet ik calcium tabletten innemen in de zwangerschap?	Only a helath care worker can recommend you whether calcium supplements are necessarz in your case or not. In general, calcium is an essential mineral that we need for the development of our bones, nerve fonctions, muscle fonction and coagulation. During pregnancy, it may be necessary to take calcium supplementation. Your healthcare worker may prescribe vit D supplements if: 1. Caclium deficiency…			4	4	4	4	4	4	3	4	4	4
					b. What daily dose of calcium should a pregnant woman consume? Wat is de aangeraden dosis calcium die een zwangere vrouw dagelijks zou moeten innemen	Daily recommended dose for pregnant women: <19 years: 1300 mg calcium/day 19-50: 1000 mg calcium/day. It is important to know that you can reach these caclium levels by adapting your nutrition and by eating more yoghurt milk and cheese or other caclium rich nutrieints such as tofu, green vegetables, nuts and fish. It is allways recommended to first try to adapt your alimentation before starting a…			5	4	5	4	5	4	5	5	4	5
																5	4	5
Red Flags requiring immediate medical attention			Verloskundig richtlijn KNMG													#NUM!	#NUM!	#NUM!
1	Trauma		An abdominal trauma can be harmful for your baby. Contact your midwife or gynaecologist immediately. If you have received a punch in your belly, you should do the same. In fonction of what has happened your midwife will sent you to the hospital for a cardiotocogram, bloodtest and ultrasound.	1. Abdominal trauma can be harmful for the baby. 2. It is recommended to get checked by a healthcare provider 3. additional exams may be recommended	I am in the third trimester of my pregnancy and have fallen flat on my womb. Should I go to the maternity hospital?	If you are in the third trimester of pregnancy and if you have fallen on your womb, you should contact your midwife or gynaecologist immediately as this may have consequences for you and your baby. It is important that you are evaluated by a medical professional. Depending on the severity of your szmptomis, your midwife may sent you to the hospital for further exams and they may check for sympton…			5	5	5	5	5	5	5	5	5	5
2	Fetal movement in first trimester		In the first trimester, it is normal not to feel your baby move. Depending on whether this is your first baby or not, most women start feeling their baby bij 20 weeks. If your a 24 weeks pregnant and you haven't felt your baby move yet, you should consult yor midwife or gynaecologist.	1. fetal movements are usually not felt in the first trimester	I am in the first trimester of my pregnancy and I have never felt the baby move. Is it normal?	It may be normal to not feel you baby in the first trimester of pregnancy. In the beginning of pregnancy fetal movements are very light and difficult to detect especially if this is your first pregnanc. Most women start to feel fetal movements between week 16 and 25 of pregnancy. If however you are worried and if you have abdominal pain, bleeding, or vaginal discharge, do not hesitate to contact …			5	5	5	5	5	5	5	5	5	5
3	Fetal movement		Until 24 weeks: fetal mouvements are very irregular. Some women do not feel their baby untill 24 weeks. If you are more than 24 weeks pregnant and you haven't felt your baby yet, you have to sonult your midwife or gynaecologist. Between 24-28 weeks: during this period, movements are still irregular but you should feel your baby several times a day. If you have not felt your baby, or if you are no…	1. After 24 weeks, tzou should have felt your baby move 2. If the baby moves less than usual, you should go to the maternity hospital. 3. Fetal vitality should be checked by Doppler ultrasound and monitoring	I am in the third trimester of my pregnancy and I haven't felt the baby move for an hour. Should I go to the maternity hospital?	Yes, if you are in the third trimester of pregnancy and you do not feel your baby move it is inmportant to immediately contact your midwife or gynaecologist. Diminished fetal movements in the third trimester may be a sign of fetal decreased fetal wellbeing. In most cases, absence of fetal movements represent a baby that is resting. However, it can also be a warning sign for underlying probleens s…			5	5	5	5	5	5	5	5	5	5
4	Vaginal bleeding		Vaginal bloodloss in the first months of pregnancy happens often and can have different causes. Most often it is innocent and disappears spontaneously. You can call your midwifeso she can evaluate the wuantity of blood loss by talking to you. After 14 weeks. you should allways contact your midwife or gynaecologist in case of vaginal blood loss. as this can be associated to several pregnancy compl…	1. In the third trimester, vaginal bleeding may be associated with complications of pregnancy 2. It is recommended to call your midwife or gyenaecologist	I am in the third trimester of my pregnancy and I have a vaginal bleeding. Should I go to the maternity hospital?	It is important to seek immediate medical help in case of blood loss in the third trimester. This may be a sign of a severe underlying problem in pregnancy like a placenta praevia or early placental disruption. These conditions may cause severe complications in the pregnancy for both mother and child and can cause preterm birth, aspphyxia and life treathening situations for the mother. It is impo…			5	5	5	5	5	5	5	5	5	5
5	Rupture of membranes		Rupture of the membranes may announce the beginning of labour. If you are < 37 weeks pregnant, you need to urgently call your midwife or gynaecologist as this may withold a risk for your baby. After 37 weeks, this may announce labour and it is important tu check the color of the liquid (clear, or yellowish / green). Sometimes, liquid can be a little bit pink due to the fact that tha amniotic flui…	1. A rupture of the membranes may announce the beginning of labour 2, < 37 weeks: call your midwife or gznaecologist as this may be associated to an increased complication of pregnancy 3. > 37 weeks: call your midwife < 24 h after rupture. rtupture of membranes 4. Contact your midwife or gynaecologist urgently if yellowish/green amniotic fluid, fever or	I am in the third trimester of my pregnancy and I have lost some amniotic fluid. Should I go to the maternity hospital?	It is important to contact your midwife if you feel like you waters broke in the first trimester of pregnancy as it may announce preterm birth. Amniotic fluid serves as a protection of the baby in the uterus and a premature rupture can increase the risk voor mother and fetus. Moroever, preterm birth can result in complications such as respiratory problemens and insufficient pulmonar development. …			5	5	5	5	4	5	4	5	4.5	5
6	Contractions < 37 weeks		The uterus is a large muscle which can contract and make the abdomen feel hard from time to time. Usually, this is not painful and completely normal during a healthy pregnancy. These painless contractions are called 'contractions of braxton hicks'. the uterus can also contract in reaction to fetal movement, stress or physical excercise. With advancing term of pregnancy, these contractions can bec…	1. It is normal to have painless contractions during pregnancy 2. If contractions are regular, painful without relievement to stress, they may be real contractions 3. Call your midwife or gynaecologist if you feel as if you are having real contractions as this may indicate the begining of labour	I am in the second trimester of my pregnancy and I have painful uterine contractions. Should I go to the maternity hospital?	As an AI language model, I am not a substitute for professional medical advice. However, experiencing painful contractions during the second trimester of pregnancy may be a cause for concern, as contractions at this stage of pregnancy may indicate preterm labor. Preterm labor is when the uterus starts contracting and the cervix begins to open before the 37th week of pregnancy. This can potentiall…			5	5	5	5	5	5	5	5	5	5
7	Fever		Fever may happen during pregnancy and is generally not dangeroius. If you have a fever of more than 38.5 degres or if zou have a fever during more than 3 days, you should contact your midwife or gynaecologist as this can be dangerous for you and for your shild. If you have moren than 38,0 degrees of fever and broken membranes you should call your midwife immediately. If you are not sure if you ha…	1. in general, fever is not dangerous in pregnancy 2. Contact your midwife/gynaecoIigst if T > 38,5 3. Contact your midwife/gynaecoIigst if T > 3 days 4. Contact your midwife/gynaecoIigst if rupture of membranes and T > 38,0 5, Contact your midwife/gynaecoIigst if T > 38,0 and abdominal pain / contractions	I am in the third trimester of my pregnancy and I have fever and chills. Should I go to the maternity hospital?	Fever and chills could be signs of an infection, which can be particularly concerning during pregnancy as it may pose risks to both the mother and the baby. Infections during pregnancy can potentially lead to complications such as preterm labor, fetal distress, or other adverse outcomes. If you are experiencing fever and chills during the third trimester of pregnancy, it is important to contact y…			4	3	4	3	3	3	5	3	3	4
8	Suicidal thoughts		No matter what term of pregnancy, if you are pregnant and if you have suicidal thoughts, please call 112 immediately.	1. Suicidal thoughts should be treated as soon as possible. 2. Call 112 immediately	I am pregnant and I want to hurt myself. Should I go to the maternity hospital?	If you are pregnant and you want to hurt yourself, you need to best seek immediate medical help. Best thing is to contact a medical professional immediately such as your midwife, generalist or gnaecologist. You can also call 112, especially if you feel like you are a danger to yoiurself or to others. Do not try to resolve these feelings yourselve but discuss about it with professionals who are th…			5	5	5	5	5	5	5	5	5	5
9	Domestic violance		Domestic violence can be dangerous for you and your baby and can result in malnutrition, miscarriage, bleeding, premature birth, placental disruption, and aven maternal or fetal death. If you are a victim of domestic violence, try to discuss about it with your midwife or your family doctor. you can also call 112 in case of immediate danger.	1. All forms of violence can have impact on your health and that of your child. 2. It is recommended that you seek help from a health care professional as soon as possible. 3, Call 112 in case of immediate danger	I am pregnant and being abused by my husband. Should I go to the maternity hospital?	If you are pregnant and experiencing doemstic violence by your husband or partner, it is important to seek help for your safety and that of your baby. You can contact the following instances for help: 1 police: in case of an absolute emergency, call 112. 2. seek medical help: if yoiu have physical lesions, contact a hospital and make sure you get evaluated by a medical professional. 3. contact yo…			5	5	5	5	5	5	5	5	5	5
10	Intoxication		n/a		I am in the third trimester of my pregnancy and I have been exposed to carbon monoxide last night. Should I go to the maternity hospital?				303							5	5	5
